# Supplementary material for: Bis(5,5-diphenyl­hydantoinato-κN 3)(ethyl­enediamine)zinc(II)
Source: Acta Crystallogr Sect E Struct Rep Online. 2009 Oct 23;65(Pt 11):m1426. doi: 10.1107/S160053680904313X (PMC2971229; doi:10.1107/S160053680904313X)
Supplement: Supplementary file 1 [file e-65-m1426-sup1.cif]

##############################################################################
###                                                                        ###
###        Electronic paper (Acta Crystallographica Section E)             ###
###                                                                        ###
##############################################################################
#                                                                            #
# This CIF contains the data in a paper accepted for publication in Acta     #
# Crystallographica Section E. It conforms to the requirements of Notes      #
# for Authors for Section E, and has been peer reviewed under the auspices   #
# of the IUCr Commission on Journals.                                        #
#                                                                            #
# Full details of the Crystallographic Information File format               #
# are given in the paper "The Crystallographic Information File (CIF):       #
# a New Standard Archive File for Crystallography" by S. R. Hall, F. H.      #
# Allen and I. D. Brown [Acta Cryst. (1991), A47, 655-685].                  #
#                                                                            #
# The current version of the core CIF dictionary is obtainable from          #
# ftp://ftp.iucr.org/pub/cif_core.dic. The current version number is 2.4.    #
#                                                                            #
# Software is freely available for graphical display of the structure(s) in  #
# this CIF.  For information consult the CIF home page http://www.iucr.org/  #
# cif/home.html                                                              #
#                                                                            #
# This file may be used for bona fide research purposes within the           #
# scientific community so long as proper attribution is given to the journal # 
# article from which it was obtained.                                        #
#                                                                            #
##############################################################################
                                             
data_I
_audit_creation_method     SHELXL-97
_chemical_name_systematic
;
Bis(5,5-diphenylhydantoinato-\k<i>N</i>^3^)(ethylenediamine)zinc(II)
;
_chemical_name_common
;
Bis(2,4-dioxo-5,5-diphenylimidazolidin-3-yl)(ethylenediamine)zinc(II)
;
_chemical_formula_moiety     'C32 H30 N6 O4 Zn'
_chemical_formula_sum     'C32 H30 N6 O4 Zn'
_chemical_formula_iupac     '[Zn (C15 H11 N2 O2)2 (C2 H8 N2)]'
_chemical_formula_weight     627.99
_chemical_melting_point     ?
_symmetry_cell_setting     Triclinic
_symmetry_space_group_name_H-M     'P -1'
_symmetry_space_group_name_Hall     '-P 1'
loop_
    _symmetry_equiv_pos_as_xyz
    'x, y, z'
    '-x, -y, -z'
_cell_length_a     9.7020(10)
_cell_length_b     13.0520(15)
_cell_length_c     13.2930(16)
_cell_angle_alpha     109.114(2)
_cell_angle_beta     109.462(2)
_cell_angle_gamma     93.3020(10)
_cell_volume     1473.1(3)
_cell_formula_units_Z     2
_cell_measurement_reflns_used     4727
_cell_measurement_theta_min     2.557
_cell_measurement_theta_max     27.692
_cell_measurement_temperature     298(2)
_exptl_crystal_description     Block
_exptl_crystal_colour     colorless
_exptl_crystal_size_max     0.50
_exptl_crystal_size_mid     0.46
_exptl_crystal_size_min     0.32
_exptl_crystal_density_diffrn     1.416
_exptl_crystal_density_meas     ?
_exptl_crystal_density_method     'not measured'
_exptl_crystal_F_000     652
_exptl_absorpt_coefficient_mu     0.882
_exptl_absorpt_correction_type     multi-scan
_exptl_absorpt_process_details     '(SADABS; Sheldrick, 1996)'
_exptl_absorpt_correction_T_min     0.6669
_exptl_absorpt_correction_T_max     0.7656
_exptl_special_details
;
;
_diffrn_ambient_temperature     298(2)
_diffrn_radiation_type     MoK\a
_diffrn_radiation_wavelength     0.71073
_diffrn_radiation_source     'fine-focus sealed tube'
_diffrn_radiation_monochromator     graphite
_diffrn_measurement_device_type     'Bruker SMART CCD area-detector'
_diffrn_measurement_method     '\f and \w'
_diffrn_detector_area_resol_mean     ?
_diffrn_reflns_number     7725
_diffrn_reflns_av_R_equivalents     0.0167
_diffrn_reflns_av_sigmaI/netI     0.0310
_diffrn_reflns_theta_min     1.68
_diffrn_reflns_theta_max     25.01
_diffrn_reflns_theta_full     25.01
_diffrn_measured_fraction_theta_max     0.984
_diffrn_measured_fraction_theta_full     0.984
_diffrn_reflns_limit_h_min     -11
_diffrn_reflns_limit_h_max     11
_diffrn_reflns_limit_k_min     -15
_diffrn_reflns_limit_k_max     15
_diffrn_reflns_limit_l_min     -14
_diffrn_reflns_limit_l_max     15
_diffrn_standards_number     ?
_diffrn_standards_interval_count     ?
_diffrn_standards_interval_time     ?
_diffrn_standards_decay_%     ?
_refine_special_details
;
Refinement of <i>F</i>^2^ against ALL reflections. The weighted <i>R</i>-factor
<i>wR</i> and goodness of fit <i>S</i> are based on <i>F</i>^2^, conventional
<i>R</i>-factors <i>R</i> are based on <i>F</i>, with <i>F</i> set to zero for
negative <i>F</i>^2^. The threshold expression of <i>F</i>^2^ >
\s(<i>F</i>^2^) is used only for calculating <i>R</i>-factors(gt) <i>etc</i>.
and is not relevant to the choice of reflections for refinement.
<i>R</i>-factors based on <i>F</i>^2^ are statistically about twice as large
as those based on <i>F</i>, and <i>R</i>- factors based on ALL data will be
even larger.
;
_reflns_number_total     5124
_reflns_number_gt     4452
_reflns_threshold_expression     I>2\s(I)
_refine_ls_structure_factor_coef     Fsqd
_refine_ls_matrix_type     full
_refine_ls_R_factor_all     0.0413
_refine_ls_R_factor_gt     0.0335
_refine_ls_wR_factor_gt     0.0838
_refine_ls_wR_factor_ref     0.0890
_refine_ls_goodness_of_fit_ref     1.028
_refine_ls_restrained_S_all     1.028
_refine_ls_number_reflns     5124
_refine_ls_number_parameters     388
_refine_ls_number_restraints     0
_refine_ls_hydrogen_treatment     constr
_refine_ls_weighting_scheme     calc
_refine_ls_weighting_details
         'calc w=1/[\s^2^(Fo^2^)+(0.0432P)^2^+0.9132P] where P=(Fo^2^+2Fc^2^)/3'
_atom_sites_solution_hydrogens     geom
_atom_sites_solution_primary     direct
_atom_sites_solution_secondary     difmap
_refine_ls_shift/su_max     0.001
_refine_ls_shift/su_mean     0.000
_refine_diff_density_max     0.611
_refine_diff_density_min     -0.449
_refine_ls_extinction_method     none
_refine_ls_extinction_coef     ?
loop_
    _atom_type_symbol
    _atom_type_description
    _atom_type_scat_dispersion_real
    _atom_type_scat_dispersion_imag
    _atom_type_scat_source
    'C' 'C' 0.0033 0.0016
                         'International Tables Vol C Tables 4.2.6.8 and 6.1.1.4'
    'H' 'H' 0.0000 0.0000
                         'International Tables Vol C Tables 4.2.6.8 and 6.1.1.4'
    'N' 'N' 0.0061 0.0033
                         'International Tables Vol C Tables 4.2.6.8 and 6.1.1.4'
    'O' 'O' 0.0106 0.0060
                         'International Tables Vol C Tables 4.2.6.8 and 6.1.1.4'
    'Zn' 'Zn' 0.2839 1.4301
                         'International Tables Vol C Tables 4.2.6.8 and 6.1.1.4'
_computing_data_collection     'SMART (Siemens, 1996)'
_computing_cell_refinement     'SAINT (Siemens, 1996)'
_computing_data_reduction     'SAINT (Siemens, 1996)'
_computing_structure_solution     'SHELXS97 (Sheldrick, 2008)'
_computing_structure_refinement     'SHELXL97 (Sheldrick, 2008)'
_computing_molecular_graphics     'SHELXTL (Sheldrick, 2008)'
_computing_publication_material     'SHELXTL (Sheldrick, 2008)'
loop_
    _atom_site_type_symbol
    _atom_site_label
    _atom_site_fract_x
    _atom_site_fract_y
    _atom_site_fract_z
    _atom_site_U_iso_or_equiv
    _atom_site_adp_type
    _atom_site_calc_flag
    _atom_site_refinement_flags
    _atom_site_occupancy
    _atom_site_disorder_assembly
    _atom_site_disorder_group
    Zn Zn1 -0.00468(3) 0.61290(2) 0.37871(2) 0.02823(10) Uani d . 1 . .
    N N1 0.4053(2) 0.53299(18) 0.37370(16) 0.0358(5) Uani d . 1 . .
    H H1 0.4894 0.5154 0.4032 0.043 Uiso calc R 1 . .
    N N2 0.1898(2) 0.59269(15) 0.36211(16) 0.0290(4) Uani d . 1 . .
    N N3 -0.0141(3) 0.92085(15) 0.58602(18) 0.0380(5) Uani d . 1 . .
    H H3 0.0040 0.9910 0.6028 0.046 Uiso calc R 1 . .
    N N4 -0.0279(2) 0.74051(15) 0.49503(17) 0.0328(4) Uani d . 1 . .
    N N5 -0.1098(2) 0.46617(15) 0.36800(17) 0.0335(4) Uani d . 1 . .
    H H5A -0.0432 0.4228 0.3835 0.040 Uiso calc R 1 . .
    H H5B -0.1548 0.4787 0.4190 0.040 Uiso calc R 1 . .
    N N6 -0.1472(2) 0.5694(2) 0.21093(19) 0.0480(6) Uani d . 1 . .
    H H6A -0.2288 0.5998 0.2067 0.058 Uiso calc R 1 . .
    H H6B -0.1020 0.5906 0.1699 0.058 Uiso calc R 1 . .
    O O1 0.33097(18) 0.56196(14) 0.52547(13) 0.0337(4) Uani d . 1 . .
    O O2 0.1300(2) 0.61465(16) 0.18764(15) 0.0455(5) Uani d . 1 . .
    O O3 0.0303(2) 0.86389(14) 0.41865(17) 0.0510(5) Uani d . 1 . .
    O O4 -0.1104(2) 0.66928(13) 0.60608(16) 0.0401(4) Uani d . 1 . .
    C C1 0.3111(2) 0.56151(18) 0.42891(19) 0.0278(5) Uani d . 1 . .
    C C2 0.2089(3) 0.5866(2) 0.2636(2) 0.0318(5) Uani d . 1 . .
    C C3 0.3484(3) 0.5354(2) 0.25864(19) 0.0319(5) Uani d . 1 . .
    C C4 0.2992(3) 0.4187(2) 0.1657(2) 0.0333(5) Uani d . 1 . .
    C C5 0.3729(3) 0.3350(2) 0.1842(2) 0.0433(6) Uani d . 1 . .
    H H5 0.4527 0.3499 0.2528 0.052 Uiso calc R 1 . .
    C C6 0.3292(4) 0.2292(2) 0.1016(3) 0.0537(7) Uani d . 1 . .
    H H6 0.3807 0.1741 0.1151 0.064 Uiso calc R 1 . .
    C C7 0.2103(4) 0.2046(2) -0.0001(3) 0.0523(7) Uani d . 1 . .
    H H7 0.1812 0.1334 -0.0550 0.063 Uiso calc R 1 . .
    C C8 0.1354(3) 0.2864(2) -0.0196(2) 0.0498(7) Uani d . 1 . .
    H H8 0.0545 0.2705 -0.0878 0.060 Uiso calc R 1 . .
    C C9 0.1796(3) 0.3926(2) 0.0618(2) 0.0420(6) Uani d . 1 . .
    H H9 0.1288 0.4476 0.0470 0.050 Uiso calc R 1 . .
    C C10 0.4530(3) 0.6143(2) 0.2406(2) 0.0325(5) Uani d . 1 . .
    C C11 0.5446(3) 0.7065(2) 0.3331(2) 0.0440(6) Uani d . 1 . .
    H H11 0.5478 0.7163 0.4064 0.053 Uiso calc R 1 . .
    C C12 0.6311(3) 0.7837(2) 0.3181(3) 0.0490(7) Uani d . 1 . .
    H H12 0.6919 0.8447 0.3811 0.059 Uiso calc R 1 . .
    C C13 0.6278(3) 0.7708(2) 0.2107(3) 0.0500(7) Uani d . 1 . .
    H H13 0.6852 0.8233 0.2006 0.060 Uiso calc R 1 . .
    C C14 0.5390(3) 0.6797(3) 0.1181(3) 0.0553(8) Uani d . 1 . .
    H H14 0.5364 0.6706 0.0451 0.066 Uiso calc R 1 . .
    C C15 0.4527(3) 0.6011(2) 0.1331(2) 0.0469(7) Uani d . 1 . .
    H H15 0.3943 0.5391 0.0701 0.056 Uiso calc R 1 . .
    C C16 -0.0009(3) 0.84551(19) 0.4940(2) 0.0346(6) Uani d . 1 . .
    C C17 -0.0734(3) 0.74627(18) 0.5818(2) 0.0303(5) Uani d . 1 . .
    C C18 -0.0629(3) 0.86969(18) 0.6538(2) 0.0313(5) Uani d . 1 . .
    C C19 -0.2101(3) 0.89940(19) 0.6608(2) 0.0341(5) Uani d . 1 . .
    C C20 -0.2238(4) 1.0100(2) 0.6886(3) 0.0608(9) Uani d . 1 . .
    H H20 -0.1437 1.0630 0.7039 0.073 Uiso calc R 1 . .
    C C21 -0.3546(5) 1.0409(3) 0.6938(4) 0.0841(13) Uani d . 1 . .
    H H21 -0.3623 1.1150 0.7134 0.101 Uiso calc R 1 . .
    C C22 -0.4754(4) 0.9628(3) 0.6699(4) 0.0769(11) Uani d . 1 . .
    H H22 -0.5651 0.9839 0.6709 0.092 Uiso calc R 1 . .
    C C23 -0.4618(3) 0.8539(3) 0.6447(3) 0.0568(8) Uani d . 1 . .
    H H23 -0.5422 0.8011 0.6295 0.068 Uiso calc R 1 . .
    C C24 -0.3285(3) 0.8228(2) 0.6420(2) 0.0422(6) Uani d . 1 . .
    H H24 -0.3190 0.7494 0.6274 0.051 Uiso calc R 1 . .
    C C25 0.0588(3) 0.89167(19) 0.7714(2) 0.0357(6) Uani d . 1 . .
    C C26 0.2070(3) 0.9131(2) 0.7872(3) 0.0530(7) Uani d . 1 . .
    H H26 0.2329 0.9217 0.7286 0.064 Uiso calc R 1 . .
    C C27 0.3172(4) 0.9218(3) 0.8887(3) 0.0681(10) Uani d . 1 . .
    H H27 0.4166 0.9367 0.8982 0.082 Uiso calc R 1 . .
    C C28 0.2816(4) 0.9088(3) 0.9754(3) 0.0697(10) Uani d . 1 . .
    H H28 0.3562 0.9137 1.0433 0.084 Uiso calc R 1 . .
    C C29 0.1353(4) 0.8884(3) 0.9616(3) 0.0718(10) Uani d . 1 . .
    H H29 0.1104 0.8803 1.0208 0.086 Uiso calc R 1 . .
    C C30 0.0239(3) 0.8797(3) 0.8599(3) 0.0554(8) Uani d . 1 . .
    H H30 -0.0753 0.8657 0.8512 0.066 Uiso calc R 1 . .
    C C31 -0.2203(4) 0.4122(3) 0.2507(3) 0.0715(10) Uani d . 1 . .
    H H31A -0.2261 0.3330 0.2275 0.086 Uiso calc R 1 . .
    H H31B -0.3172 0.4277 0.2499 0.086 Uiso calc R 1 . .
    C C32 -0.1855(5) 0.4482(3) 0.1696(3) 0.0890(14) Uani d . 1 . .
    H H32A -0.2703 0.4216 0.0975 0.107 Uiso calc R 1 . .
    H H32B -0.1024 0.4167 0.1557 0.107 Uiso calc R 1 . .
loop_
    _atom_site_aniso_label
    _atom_site_aniso_U_11
    _atom_site_aniso_U_22
    _atom_site_aniso_U_33
    _atom_site_aniso_U_12
    _atom_site_aniso_U_13
    _atom_site_aniso_U_23
    Zn1 0.03145(16) 0.02810(15) 0.03137(16) 0.01168(11) 0.01542(12) 0.01390(11)
    N1 0.0317(11) 0.0594(13) 0.0302(11) 0.0233(10) 0.0153(9) 0.0273(10)
    N2 0.0279(10) 0.0367(10) 0.0280(10) 0.0121(8) 0.0125(8) 0.0160(8)
    N3 0.0587(14) 0.0218(9) 0.0486(13) 0.0109(9) 0.0358(11) 0.0151(9)
    N4 0.0423(12) 0.0242(9) 0.0404(11) 0.0116(9) 0.0239(10) 0.0127(9)
    N5 0.0362(11) 0.0334(10) 0.0375(11) 0.0081(9) 0.0163(9) 0.0185(9)
    N6 0.0366(13) 0.0734(16) 0.0464(13) 0.0160(12) 0.0117(11) 0.0402(13)
    O1 0.0337(9) 0.0471(10) 0.0257(8) 0.0093(7) 0.0127(7) 0.0183(7)
    O2 0.0418(11) 0.0743(13) 0.0428(10) 0.0326(10) 0.0212(9) 0.0405(10)
    O3 0.0859(15) 0.0372(10) 0.0595(12) 0.0229(10) 0.0542(12) 0.0252(9)
    O4 0.0506(11) 0.0293(9) 0.0547(11) 0.0117(8) 0.0299(9) 0.0222(8)
    C1 0.0269(12) 0.0297(11) 0.0285(12) 0.0061(9) 0.0102(10) 0.0128(10)
    C2 0.0284(12) 0.0412(13) 0.0326(13) 0.0129(10) 0.0130(10) 0.0193(11)
    C3 0.0291(13) 0.0496(14) 0.0273(12) 0.0168(11) 0.0129(10) 0.0231(11)
    C4 0.0311(13) 0.0462(14) 0.0347(13) 0.0105(11) 0.0181(11) 0.0232(11)
    C5 0.0392(15) 0.0525(16) 0.0471(15) 0.0186(13) 0.0187(13) 0.0253(13)
    C6 0.061(2) 0.0490(17) 0.066(2) 0.0235(15) 0.0309(17) 0.0291(15)
    C7 0.064(2) 0.0444(16) 0.0512(17) 0.0022(14) 0.0278(16) 0.0163(14)
    C8 0.0516(18) 0.0568(17) 0.0396(15) 0.0017(14) 0.0126(13) 0.0219(14)
    C9 0.0432(16) 0.0499(16) 0.0390(14) 0.0127(12) 0.0145(12) 0.0240(13)
    C10 0.0271(12) 0.0461(14) 0.0335(13) 0.0159(11) 0.0146(10) 0.0213(11)
    C11 0.0457(16) 0.0524(16) 0.0381(14) 0.0149(13) 0.0185(13) 0.0181(13)
    C12 0.0421(16) 0.0460(16) 0.0527(17) 0.0083(13) 0.0136(13) 0.0146(13)
    C13 0.0414(16) 0.0540(17) 0.067(2) 0.0096(13) 0.0243(15) 0.0329(16)
    C14 0.0559(19) 0.073(2) 0.0485(17) 0.0045(16) 0.0241(15) 0.0330(16)
    C15 0.0444(16) 0.0629(18) 0.0347(14) -0.0003(13) 0.0147(12) 0.0215(13)
    C16 0.0427(15) 0.0273(12) 0.0445(14) 0.0128(10) 0.0267(12) 0.0148(11)
    C17 0.0305(13) 0.0267(11) 0.0373(13) 0.0088(10) 0.0148(10) 0.0134(10)
    C18 0.0386(14) 0.0249(11) 0.0377(13) 0.0078(10) 0.0212(11) 0.0131(10)
    C19 0.0419(14) 0.0357(13) 0.0344(13) 0.0146(11) 0.0207(11) 0.0171(11)
    C20 0.068(2) 0.0454(16) 0.101(3) 0.0266(15) 0.057(2) 0.0371(17)
    C21 0.094(3) 0.067(2) 0.153(4) 0.055(2) 0.088(3) 0.067(3)
    C22 0.065(2) 0.093(3) 0.123(3) 0.050(2) 0.063(2) 0.069(3)
    C23 0.0432(17) 0.071(2) 0.068(2) 0.0131(15) 0.0288(16) 0.0306(17)
    C24 0.0461(16) 0.0405(14) 0.0478(16) 0.0121(12) 0.0248(13) 0.0179(12)
    C25 0.0374(14) 0.0278(12) 0.0418(14) 0.0053(10) 0.0180(12) 0.0096(11)
    C26 0.0434(17) 0.0584(18) 0.0517(17) 0.0047(14) 0.0224(14) 0.0095(14)
    C27 0.0370(17) 0.078(2) 0.069(2) 0.0039(16) 0.0139(16) 0.0100(19)
    C28 0.055(2) 0.070(2) 0.060(2) 0.0040(17) -0.0032(17) 0.0200(18)
    C29 0.062(2) 0.100(3) 0.0502(19) -0.002(2) 0.0093(17) 0.0381(19)
    C30 0.0393(16) 0.080(2) 0.0496(17) 0.0003(15) 0.0144(14) 0.0311(16)
    C31 0.078(2) 0.059(2) 0.053(2) -0.0192(18) 0.0014(18) 0.0198(16)
    C32 0.110(3) 0.081(3) 0.0382(18) -0.027(2) -0.0048(19) 0.0157(18)
_geom_special_details
;
All e.s.d.'s (except the e.s.d. in the dihedral angle between two l.s. planes)
are estimated using the full covariance matrix. The cell e.s.d.'s are taken
into account individually in the estimation of e.s.d.'s in distances, angles
and torsion angles; correlations between e.s.d.'s in cell parameters are only
used when they are defined by crystal symmetry. An approximate (isotropic)
treatment of cell e.s.d.'s is used for estimating e.s.d.'s involving l.s.
planes.
;
loop_
    _geom_bond_atom_site_label_1
    _geom_bond_atom_site_label_2
    _geom_bond_site_symmetry_2
    _geom_bond_distance
    _geom_bond_publ_flag
    Zn1 N4 . 1.9506(18) ?
    Zn1 N2 . 1.9941(19) ?
    Zn1 N5 . 2.0561(19) ?
    Zn1 N6 . 2.057(2) ?
    N1 C1 . 1.349(3) ?
    N1 C3 . 1.455(3) ?
    N1 H1 . 0.8600 ?
    N2 C2 . 1.360(3) ?
    N2 C1 . 1.390(3) ?
    N3 C16 . 1.346(3) ?
    N3 C18 . 1.457(3) ?
    N3 H3 . 0.8600 ?
    N4 C17 . 1.348(3) ?
    N4 C16 . 1.386(3) ?
    N5 C31 . 1.469(4) ?
    N5 H5A . 0.9000 ?
    N5 H5B . 0.9000 ?
    N6 C32 . 1.472(4) ?
    N6 H6A . 0.9000 ?
    N6 H6B . 0.9000 ?
    O1 C1 . 1.231(3) ?
    O2 C2 . 1.224(3) ?
    O3 C16 . 1.226(3) ?
    O4 C17 . 1.221(3) ?
    C2 C3 . 1.555(3) ?
    C3 C10 . 1.534(3) ?
    C3 C4 . 1.537(3) ?
    C4 C5 . 1.384(3) ?
    C4 C9 . 1.396(4) ?
    C5 C6 . 1.386(4) ?
    C5 H5 . 0.9300 ?
    C6 C7 . 1.377(4) ?
    C6 H6 . 0.9300 ?
    C7 C8 . 1.371(4) ?
    C7 H7 . 0.9300 ?
    C8 C9 . 1.384(4) ?
    C8 H8 . 0.9300 ?
    C9 H9 . 0.9300 ?
    C10 C15 . 1.382(3) ?
    C10 C11 . 1.389(4) ?
    C11 C12 . 1.381(4) ?
    C11 H11 . 0.9300 ?
    C12 C13 . 1.370(4) ?
    C12 H12 . 0.9300 ?
    C13 C14 . 1.374(4) ?
    C13 H13 . 0.9300 ?
    C14 C15 . 1.392(4) ?
    C14 H14 . 0.9300 ?
    C15 H15 . 0.9300 ?
    C17 C18 . 1.558(3) ?
    C18 C19 . 1.525(3) ?
    C18 C25 . 1.535(4) ?
    C19 C24 . 1.377(4) ?
    C19 C20 . 1.394(4) ?
    C20 C21 . 1.370(4) ?
    C20 H20 . 0.9300 ?
    C21 C22 . 1.384(5) ?
    C21 H21 . 0.9300 ?
    C22 C23 . 1.374(5) ?
    C22 H22 . 0.9300 ?
    C23 C24 . 1.386(4) ?
    C23 H23 . 0.9300 ?
    C24 H24 . 0.9300 ?
    C25 C30 . 1.379(4) ?
    C25 C26 . 1.380(4) ?
    C26 C27 . 1.379(5) ?
    C26 H26 . 0.9300 ?
    C27 C28 . 1.365(5) ?
    C27 H27 . 0.9300 ?
    C28 C29 . 1.368(5) ?
    C28 H28 . 0.9300 ?
    C29 C30 . 1.386(4) ?
    C29 H29 . 0.9300 ?
    C30 H30 . 0.9300 ?
    C31 C32 . 1.433(5) ?
    C31 H31A . 0.9700 ?
    C31 H31B . 0.9700 ?
    C32 H32A . 0.9700 ?
    C32 H32B . 0.9700 ?
loop_
    _geom_angle_atom_site_label_1
    _geom_angle_atom_site_label_2
    _geom_angle_atom_site_label_3
    _geom_angle_site_symmetry_1
    _geom_angle_site_symmetry_3
    _geom_angle
    _geom_angle_publ_flag
    N4 Zn1 N2 . . 123.12(8) ?
    N4 Zn1 N5 . . 112.66(8) ?
    N2 Zn1 N5 . . 108.94(8) ?
    N4 Zn1 N6 . . 118.42(9) ?
    N2 Zn1 N6 . . 102.08(9) ?
    N5 Zn1 N6 . . 84.83(9) ?
    C1 N1 C3 . . 112.29(18) ?
    C1 N1 H1 . . 123.9 ?
    C3 N1 H1 . . 123.9 ?
    C2 N2 C1 . . 108.39(18) ?
    C2 N2 Zn1 . . 120.78(15) ?
    C1 N2 Zn1 . . 129.63(15) ?
    C16 N3 C18 . . 112.08(19) ?
    C16 N3 H3 . . 124.0 ?
    C18 N3 H3 . . 124.0 ?
    C17 N4 C16 . . 109.22(18) ?
    C17 N4 Zn1 . . 130.24(15) ?
    C16 N4 Zn1 . . 120.51(16) ?
    C31 N5 Zn1 . . 107.60(17) ?
    C31 N5 H5A . . 110.2 ?
    Zn1 N5 H5A . . 110.2 ?
    C31 N5 H5B . . 110.2 ?
    Zn1 N5 H5B . . 110.2 ?
    H5A N5 H5B . . 108.5 ?
    C32 N6 Zn1 . . 103.62(18) ?
    C32 N6 H6A . . 111.0 ?
    Zn1 N6 H6A . . 111.0 ?
    C32 N6 H6B . . 111.0 ?
    Zn1 N6 H6B . . 111.0 ?
    H6A N6 H6B . . 109.0 ?
    O1 C1 N1 . . 124.9(2) ?
    O1 C1 N2 . . 124.9(2) ?
    N1 C1 N2 . . 110.25(19) ?
    O2 C2 N2 . . 127.1(2) ?
    O2 C2 C3 . . 123.4(2) ?
    N2 C2 C3 . . 109.58(18) ?
    N1 C3 C10 . . 112.7(2) ?
    N1 C3 C4 . . 111.98(19) ?
    C10 C3 C4 . . 114.11(18) ?
    N1 C3 C2 . . 98.85(17) ?
    C10 C3 C2 . . 108.59(19) ?
    C4 C3 C2 . . 109.47(19) ?
    C5 C4 C9 . . 117.7(2) ?
    C5 C4 C3 . . 120.1(2) ?
    C9 C4 C3 . . 122.2(2) ?
    C4 C5 C6 . . 120.8(3) ?
    C4 C5 H5 . . 119.6 ?
    C6 C5 H5 . . 119.6 ?
    C7 C6 C5 . . 120.8(3) ?
    C7 C6 H6 . . 119.6 ?
    C5 C6 H6 . . 119.6 ?
    C8 C7 C6 . . 119.3(3) ?
    C8 C7 H7 . . 120.4 ?
    C6 C7 H7 . . 120.4 ?
    C7 C8 C9 . . 120.3(3) ?
    C7 C8 H8 . . 119.8 ?
    C9 C8 H8 . . 119.8 ?
    C8 C9 C4 . . 121.1(3) ?
    C8 C9 H9 . . 119.4 ?
    C4 C9 H9 . . 119.4 ?
    C15 C10 C11 . . 118.0(2) ?
    C15 C10 C3 . . 122.0(2) ?
    C11 C10 C3 . . 119.8(2) ?
    C12 C11 C10 . . 121.1(3) ?
    C12 C11 H11 . . 119.4 ?
    C10 C11 H11 . . 119.4 ?
    C13 C12 C11 . . 120.3(3) ?
    C13 C12 H12 . . 119.8 ?
    C11 C12 H12 . . 119.8 ?
    C12 C13 C14 . . 119.5(3) ?
    C12 C13 H13 . . 120.2 ?
    C14 C13 H13 . . 120.2 ?
    C13 C14 C15 . . 120.3(3) ?
    C13 C14 H14 . . 119.8 ?
    C15 C14 H14 . . 119.8 ?
    C10 C15 C14 . . 120.7(3) ?
    C10 C15 H15 . . 119.7 ?
    C14 C15 H15 . . 119.7 ?
    O3 C16 N3 . . 126.6(2) ?
    O3 C16 N4 . . 123.3(2) ?
    N3 C16 N4 . . 110.1(2) ?
    O4 C17 N4 . . 126.9(2) ?
    O4 C17 C18 . . 123.8(2) ?
    N4 C17 C18 . . 109.18(18) ?
    N3 C18 C19 . . 111.23(19) ?
    N3 C18 C25 . . 112.6(2) ?
    C19 C18 C25 . . 113.46(19) ?
    N3 C18 C17 . . 99.11(17) ?
    C19 C18 C17 . . 114.35(19) ?
    C25 C18 C17 . . 105.10(18) ?
    C24 C19 C20 . . 118.8(2) ?
    C24 C19 C18 . . 123.3(2) ?
    C20 C19 C18 . . 117.9(2) ?
    C21 C20 C19 . . 120.3(3) ?
    C21 C20 H20 . . 119.8 ?
    C19 C20 H20 . . 119.8 ?
    C20 C21 C22 . . 120.6(3) ?
    C20 C21 H21 . . 119.7 ?
    C22 C21 H21 . . 119.7 ?
    C23 C22 C21 . . 119.5(3) ?
    C23 C22 H22 . . 120.3 ?
    C21 C22 H22 . . 120.3 ?
    C22 C23 C24 . . 120.0(3) ?
    C22 C23 H23 . . 120.0 ?
    C24 C23 H23 . . 120.0 ?
    C19 C24 C23 . . 120.7(3) ?
    C19 C24 H24 . . 119.7 ?
    C23 C24 H24 . . 119.7 ?
    C30 C25 C26 . . 118.3(3) ?
    C30 C25 C18 . . 121.1(2) ?
    C26 C25 C18 . . 120.3(2) ?
    C27 C26 C25 . . 120.7(3) ?
    C27 C26 H26 . . 119.6 ?
    C25 C26 H26 . . 119.6 ?
    C28 C27 C26 . . 120.5(3) ?
    C28 C27 H27 . . 119.7 ?
    C26 C27 H27 . . 119.7 ?
    C27 C28 C29 . . 119.5(3) ?
    C27 C28 H28 . . 120.2 ?
    C29 C28 H28 . . 120.2 ?
    C28 C29 C30 . . 120.3(3) ?
    C28 C29 H29 . . 119.9 ?
    C30 C29 H29 . . 119.9 ?
    C25 C30 C29 . . 120.6(3) ?
    C25 C30 H30 . . 119.7 ?
    C29 C30 H30 . . 119.7 ?
    C32 C31 N5 . . 112.7(3) ?
    C32 C31 H31A . . 109.1 ?
    N5 C31 H31A . . 109.1 ?
    C32 C31 H31B . . 109.1 ?
    N5 C31 H31B . . 109.1 ?
    H31A C31 H31B . . 107.8 ?
    C31 C32 N6 . . 111.7(3) ?
    C31 C32 H32A . . 109.3 ?
    N6 C32 H32A . . 109.3 ?
    C31 C32 H32B . . 109.3 ?
    N6 C32 H32B . . 109.3 ?
    H32A C32 H32B . . 107.9 ?
loop_
    _geom_torsion_atom_site_label_1
    _geom_torsion_atom_site_label_2
    _geom_torsion_atom_site_label_3
    _geom_torsion_atom_site_label_4
    _geom_torsion_site_symmetry_1
    _geom_torsion_site_symmetry_2
    _geom_torsion_site_symmetry_3
    _geom_torsion_site_symmetry_4
    _geom_torsion
    _geom_torsion_publ_flag
    N4 Zn1 N2 C2 . . . . -118.65(18) ?
    N5 Zn1 N2 C2 . . . . 106.10(18) ?
    N6 Zn1 N2 C2 . . . . 17.5(2) ?
    N4 Zn1 N2 C1 . . . . 75.4(2) ?
    N5 Zn1 N2 C1 . . . . -59.8(2) ?
    N6 Zn1 N2 C1 . . . . -148.45(19) ?
    N2 Zn1 N4 C17 . . . . -118.7(2) ?
    N5 Zn1 N4 C17 . . . . 15.1(2) ?
    N6 Zn1 N4 C17 . . . . 111.7(2) ?
    N2 Zn1 N4 C16 . . . . 63.7(2) ?
    N5 Zn1 N4 C16 . . . . -162.46(18) ?
    N6 Zn1 N4 C16 . . . . -65.9(2) ?
    N4 Zn1 N5 C31 . . . . 120.3(2) ?
    N2 Zn1 N5 C31 . . . . -99.4(2) ?
    N6 Zn1 N5 C31 . . . . 1.6(2) ?
    N4 Zn1 N6 C32 . . . . -137.5(2) ?
    N2 Zn1 N6 C32 . . . . 83.8(2) ?
    N5 Zn1 N6 C32 . . . . -24.5(2) ?
    C3 N1 C1 O1 . . . . 177.2(2) ?
    C3 N1 C1 N2 . . . . -4.1(3) ?
    C2 N2 C1 O1 . . . . 177.2(2) ?
    Zn1 N2 C1 O1 . . . . -15.6(3) ?
    C2 N2 C1 N1 . . . . -1.5(3) ?
    Zn1 N2 C1 N1 . . . . 165.76(16) ?
    C1 N2 C2 O2 . . . . -174.8(2) ?
    Zn1 N2 C2 O2 . . . . 16.6(4) ?
    C1 N2 C2 C3 . . . . 6.1(3) ?
    Zn1 N2 C2 C3 . . . . -162.49(15) ?
    C1 N1 C3 C10 . . . . 121.6(2) ?
    C1 N1 C3 C4 . . . . -108.2(2) ?
    C1 N1 C3 C2 . . . . 7.1(3) ?
    O2 C2 C3 N1 . . . . 173.0(2) ?
    N2 C2 C3 N1 . . . . -7.9(2) ?
    O2 C2 C3 C10 . . . . 55.4(3) ?
    N2 C2 C3 C10 . . . . -125.5(2) ?
    O2 C2 C3 C4 . . . . -69.8(3) ?
    N2 C2 C3 C4 . . . . 109.3(2) ?
    N1 C3 C4 C5 . . . . -32.8(3) ?
    C10 C3 C4 C5 . . . . 96.7(3) ?
    C2 C3 C4 C5 . . . . -141.3(2) ?
    N1 C3 C4 C9 . . . . 146.4(2) ?
    C10 C3 C4 C9 . . . . -84.1(3) ?
    C2 C3 C4 C9 . . . . 37.8(3) ?
    C9 C4 C5 C6 . . . . 0.3(4) ?
    C3 C4 C5 C6 . . . . 179.5(2) ?
    C4 C5 C6 C7 . . . . -0.8(4) ?
    C5 C6 C7 C8 . . . . 0.4(4) ?
    C6 C7 C8 C9 . . . . 0.5(4) ?
    C7 C8 C9 C4 . . . . -1.0(4) ?
    C5 C4 C9 C8 . . . . 0.6(4) ?
    C3 C4 C9 C8 . . . . -178.6(2) ?
    N1 C3 C10 C15 . . . . 155.5(2) ?
    C4 C3 C10 C15 . . . . 26.3(3) ?
    C2 C3 C10 C15 . . . . -96.1(3) ?
    N1 C3 C10 C11 . . . . -28.9(3) ?
    C4 C3 C10 C11 . . . . -158.1(2) ?
    C2 C3 C10 C11 . . . . 79.5(3) ?
    C15 C10 C11 C12 . . . . 1.0(4) ?
    C3 C10 C11 C12 . . . . -174.7(2) ?
    C10 C11 C12 C13 . . . . 0.2(4) ?
    C11 C12 C13 C14 . . . . -0.8(4) ?
    C12 C13 C14 C15 . . . . 0.1(5) ?
    C11 C10 C15 C14 . . . . -1.7(4) ?
    C3 C10 C15 C14 . . . . 174.0(3) ?
    C13 C14 C15 C10 . . . . 1.1(5) ?
    C18 N3 C16 O3 . . . . 175.9(3) ?
    C18 N3 C16 N4 . . . . -4.2(3) ?
    C17 N4 C16 O3 . . . . -174.0(3) ?
    Zn1 N4 C16 O3 . . . . 4.0(4) ?
    C17 N4 C16 N3 . . . . 6.1(3) ?
    Zn1 N4 C16 N3 . . . . -175.88(17) ?
    C16 N4 C17 O4 . . . . 178.0(2) ?
    Zn1 N4 C17 O4 . . . . 0.2(4) ?
    C16 N4 C17 C18 . . . . -5.5(3) ?
    Zn1 N4 C17 C18 . . . . 176.76(16) ?
    C16 N3 C18 C19 . . . . -119.9(2) ?
    C16 N3 C18 C25 . . . . 111.5(2) ?
    C16 N3 C18 C17 . . . . 0.8(3) ?
    O4 C17 C18 N3 . . . . 179.6(2) ?
    N4 C17 C18 N3 . . . . 2.9(2) ?
    O4 C17 C18 C19 . . . . -62.1(3) ?
    N4 C17 C18 C19 . . . . 121.2(2) ?
    O4 C17 C18 C25 . . . . 63.0(3) ?
    N4 C17 C18 C25 . . . . -113.7(2) ?
    N3 C18 C19 C24 . . . . 132.8(2) ?
    C25 C18 C19 C24 . . . . -99.0(3) ?
    C17 C18 C19 C24 . . . . 21.6(3) ?
    N3 C18 C19 C20 . . . . -47.8(3) ?
    C25 C18 C19 C20 . . . . 80.4(3) ?
    C17 C18 C19 C20 . . . . -159.1(2) ?
    C24 C19 C20 C21 . . . . -1.9(5) ?
    C18 C19 C20 C21 . . . . 178.7(3) ?
    C19 C20 C21 C22 . . . . -0.9(6) ?
    C20 C21 C22 C23 . . . . 2.2(7) ?
    C21 C22 C23 C24 . . . . -0.8(6) ?
    C20 C19 C24 C23 . . . . 3.4(4) ?
    C18 C19 C24 C23 . . . . -177.2(2) ?
    C22 C23 C24 C19 . . . . -2.1(5) ?
    N3 C18 C25 C30 . . . . 160.6(2) ?
    C19 C18 C25 C30 . . . . 33.1(3) ?
    C17 C18 C25 C30 . . . . -92.6(3) ?
    N3 C18 C25 C26 . . . . -26.0(3) ?
    C19 C18 C25 C26 . . . . -153.5(2) ?
    C17 C18 C25 C26 . . . . 80.9(3) ?
    C30 C25 C26 C27 . . . . 0.2(4) ?
    C18 C25 C26 C27 . . . . -173.4(3) ?
    C25 C26 C27 C28 . . . . 0.4(5) ?
    C26 C27 C28 C29 . . . . -0.9(6) ?
    C27 C28 C29 C30 . . . . 0.8(6) ?
    C26 C25 C30 C29 . . . . -0.4(5) ?
    C18 C25 C30 C29 . . . . 173.2(3) ?
    C28 C29 C30 C25 . . . . -0.1(6) ?
    Zn1 N5 C31 C32 . . . . 23.6(4) ?
    N5 C31 C32 N6 . . . . -47.9(5) ?
    Zn1 N6 C32 C31 . . . . 45.3(4) ?
loop_
    _geom_hbond_atom_site_label_D
    _geom_hbond_atom_site_label_H
    _geom_hbond_atom_site_label_A
    _geom_hbond_site_symmetry_A
    _geom_hbond_distance_DH
    _geom_hbond_distance_HA
    _geom_hbond_distance_DA
    _geom_hbond_angle_DHA
    N6 H6B O2 . 0.90 2.18 2.858(3) 132.0
    C9 H9 O2 . 0.93 2.36 2.992(3) 125.0
    C11 H11 N1 . 0.93 2.52 2.860(4) 102.0
    C24 H24 O4 . 0.93 2.39 3.042(4) 127.0
    C26 H26 N3 . 0.93 2.51 2.854(4) 102.0
    N1 H1 O1 2_666 0.86 2.16 3.008(3) 166.7
    N3 H3 O3 2_576 0.86 2.04 2.843(3) 155.8
    N5 H5A O4 2_566 0.90 1.97 2.855(3) 169.5
    N5 H5B O1 2_566 0.90 2.18 3.003(3) 152.3
data_global
_journal_date_recd_electronic     2009-09-10
_journal_date_accepted     2009-10-20
_journal_name_full     'Acta Crystallographica, Section E'
_journal_year     2009
_journal_volume     65
_journal_issue     11
_journal_page_first     m1426
_journal_page_last     m1426
_journal_paper_category     QM
_journal_coeditor_code     BX2240
_publ_contact_author_name     'Prof Xilan Hu'
_publ_contact_author_address
;
  Huaihai Institute of Technology
  Jiangsu 222005
  People's Republic of China
;
_publ_contact_author_email     huxilan@hhit.edu.cn
_publ_contact_author_fax     '86 518 85807426'
_publ_contact_author_phone     '86 518 85895409'
_publ_section_title
;
Bis(5,5-diphenylhydantoinato-\k<i>N</i>^3^)(ethylenediamine)zinc(II)
;
loop_
    _publ_author_name
    _publ_author_address
    'Xilan Hu'
;
  Huaihai Institute of Technology
  Jiangsu 222005
  People's Republic of China
;
    'Xingyou Xu'
;
  Huaiyin Institute of Technology
  Jiangsu 223003
  People's Republic of China
;
    'Daqi Wang'
;
  College of Chemistry and Chemical Engineering
  Liaocheng University
  Shandong 252059
  People's Republic of China
;
    'Yu Zhang'
;
  Huaihai Institute of Technology
  Jiangsu 222005
  People's Republic of China
;
_publ_section_synopsis     .
