# Supplementary material for: Bis(5,5-diphenyl­hydantoinato-κN 3)(ethyl­enediamine)zinc(II)
Source: Acta Crystallogr Sect E Struct Rep Online. 2009 Oct 23;65(Pt 11):m1426. doi: 10.1107/S160053680904313X (PMC2971229; doi:10.1107/S160053680904313X)
Supplement: Supplementary file 2 [file e-65-m1426-Isup2.hkl]

# 
# h,k,l, Fc-squared, Fo-squared, sigma(Fo-squared) and status flag 
# 
data_I
_shelx_title ' 071126a                in P-1' 
_shelx_refln_list_code          4 
_shelx_F_calc_maximum      143.23 
_exptl_crystal_F_000       652.00 
_reflns_d_resolution_high  0.8406 
 
loop_ 
 _symmetry_equiv_pos_as_xyz 
 'x, y, z' 
 '-x, -y, -z' 
 
_cell_length_a     9.7020 
_cell_length_b    13.0520 
_cell_length_c    13.2930 
_cell_angle_alpha 109.114 
_cell_angle_beta  109.462 
_cell_angle_gamma  93.302 
 
_shelx_F_squared_multiplier     1.000 
 
loop_ 
 _refln_index_h 
 _refln_index_k 
 _refln_index_l 
 _refln_F_squared_calc 
 _refln_F_squared_meas 
 _refln_F_squared_sigma 
 _refln_observed_status 
   1   0   0     7798.55     6985.10    138.81 o 
   2   0   0     3117.55     3155.11     41.66 o 
   3   0   0     3149.25     3224.62     43.10 o 
   4   0   0      761.69      715.93     11.87 o 
   5   0   0     1754.85     1761.20     25.92 o 
   6   0   0     3329.55     3344.59     43.49 o 
   7   0   0      360.09      370.37     14.48 o 
   8   0   0      127.37      128.88     10.41 o 
   9   0   0      895.87      932.71     27.80 o 
  10   0   0      163.31      162.98     12.69 o 
 -10   1   0      197.77      202.49     14.21 o 
  -9   1   0       75.25       70.68      9.31 o 
  -8   1   0      184.18      170.47     11.35 o 
  -7   1   0      537.28      580.04      9.47 o 
  -6   1   0      373.96      389.56      9.83 o 
  -5   1   0      205.31      208.52      8.06 o 
  -4   1   0      879.19      966.16     21.71 o 
  -3   1   0     2929.95     2922.25     57.12 o 
  -2   1   0      272.71      236.51      6.57 o 
  -1   1   0      754.46      779.12     16.22 o 
   0   1   0     6659.52     6128.56    111.49 o 
   1   1   0     1814.19     1750.06     32.37 o 
   2   1   0      260.34      309.77      5.23 o 
   3   1   0      618.80      643.42     10.90 o 
   4   1   0       44.80       54.65      2.70 o 
   5   1   0      213.88      186.89      4.63 o 
   6   1   0      815.09      860.93     22.81 o 
   7   1   0      722.19      771.86     22.39 o 
   8   1   0       74.11       87.75      9.08 o 
   9   1   0      489.16      469.73     18.74 o 
  10   1   0       39.53       42.49      8.64 o 
 -10   2   0       45.26       31.51      8.26 o 
  -9   2   0        5.46       -3.49      5.34 o 
  -8   2   0      531.03      480.36     17.76 o 
  -6   2   0       99.29       88.61      6.45 o 
  -5   2   0        9.97        7.07      3.09 o 
  -4   2   0      395.44      455.50     12.79 o 
  -3   2   0      691.44      689.92     16.51 o 
  -2   2   0     5116.25     5646.82    107.48 o 
  -1   2   0      519.56      491.09      7.73 o 
   0   2   0     2921.75     2887.54     32.60 o 
   1   2   0      205.85      249.13      6.64 o 
   2   2   0      200.14      218.51      6.70 o 
   3   2   0       46.16       60.79      4.32 o 
   4   2   0     1015.15     1055.34     15.80 o 
   5   2   0       91.24       81.62      6.73 o 
   6   2   0       70.85       57.85      6.28 o 
   7   2   0       24.18       21.22      5.57 o 
   8   2   0      256.94      242.79     13.11 o 
   9   2   0      150.49      123.65     10.77 o 
  10   2   0       57.37       58.54      9.54 o 
 -10   3   0        2.12       -4.26      6.09 o 
  -9   3   0      171.04      156.49     11.85 o 
  -8   3   0      939.47      966.01     17.42 o 
  -7   3   0       97.78       94.03      7.99 o 
  -6   3   0       11.82        8.08      3.94 o 
  -5   3   0      430.95      471.01     14.36 o 
  -4   3   0      142.46      109.37      6.37 o 
  -3   3   0     3634.73     4228.00     82.52 o 
  -2   3   0     2820.12     2822.15     38.22 o 
  -1   3   0    16175.58    15219.77    505.55 o 
   0   3   0       84.90       82.64      2.19 o 
   1   3   0    13922.66    13375.74    235.25 o 
   2   3   0       85.45       92.11      4.70 o 
   3   3   0        1.41        4.45      2.40 o 
   4   3   0      690.63      670.68     17.36 o 
   5   3   0       22.41       27.32      4.65 o 
   6   3   0       74.52       60.50      6.47 o 
   7   3   0      403.57      357.80     14.48 o 
   8   3   0        2.93       -0.86      4.97 o 
   9   3   0       18.09       21.58      6.97 o 
  10   3   0       33.03       36.04      8.39 o 
 -10   4   0      121.82      133.10     13.02 o 
  -9   4   0      369.63      388.88     11.00 o 
  -8   4   0      493.41      491.69     11.89 o 
  -7   4   0     1139.34     1110.15     28.95 o 
  -6   4   0     1800.74     1844.31     41.82 o 
  -5   4   0      767.69      820.90     21.93 o 
  -4   4   0     6144.65     6471.19    125.39 o 
  -3   4   0      160.47      210.35      8.43 o 
  -2   4   0     1588.62     1549.23     22.67 o 
  -1   4   0     6287.77     6198.45    122.20 o 
   0   4   0    10998.72    11217.19    122.55 o 
   1   4   0     9127.73     8958.88     90.92 o 
   2   4   0     3115.81     3230.75     77.43 o 
   3   4   0     1823.41     1698.97     35.06 o 
   4   4   0     1189.81     1068.82     24.96 o 
   5   4   0     1259.43     1261.40     29.53 o 
   6   4   0      488.28      463.93     15.88 o 
   7   4   0      559.98      540.19     18.55 o 
   8   4   0        3.00       -6.89      4.59 o 
   9   4   0      165.16      157.70     12.23 o 
  -9   5   0      727.37      757.65     16.54 o 
  -8   5   0      672.58      662.03     14.48 o 
  -7   5   0      458.68      459.99     17.05 o 
  -6   5   0     1543.55     1523.38     36.65 o 
  -5   5   0     2628.02     2752.30     58.50 o 
  -4   5   0      966.35     1008.72     25.27 o 
  -3   5   0      723.12      631.95     11.84 o 
  -2   5   0      468.59      445.54      8.96 o 
  -1   5   0      864.44      970.27     12.48 o 
   0   5   0     1868.54     1777.96     21.35 o 
   1   5   0     2068.16     1928.70     21.16 o 
   2   5   0      537.22      617.76     18.76 o 
   3   5   0      231.13      187.67      8.45 o 
   4   5   0      509.73      487.37     14.96 o 
   5   5   0      467.77      445.84     15.07 o 
   6   5   0      572.54      584.79     18.74 o 
   7   5   0      154.42      167.09     10.89 o 
   8   5   0        2.09       -7.60      5.45 o 
   9   5   0       39.95       38.31      8.10 o 
 -10   6   0       11.53       12.75      5.55 o 
  -9   6   0       30.05       40.12      5.93 o 
  -8   6   0      178.39      186.78      8.36 o 
  -7   6   0       24.83       17.49      5.86 o 
  -6   6   0       11.95       12.79      5.66 o 
  -5   6   0      761.17      766.03     22.08 o 
  -4   6   0       23.04       22.02      4.49 o 
  -3   6   0      389.52      355.26      8.61 o 
  -2   6   0       17.53       32.03      3.01 o 
  -1   6   0      310.10      353.39      5.95 o 
   0   6   0     4830.73     4944.44     68.77 o 
   1   6   0     2779.48     2908.27     28.16 o 
   2   6   0      473.41      504.11      9.33 o 
   3   6   0      289.08      243.85     10.25 o 
   4   6   0     1355.16     1288.38     30.22 o 
   5   6   0       35.60       37.77      5.95 o 
   6   6   0      868.25      822.43     23.86 o 
   7   6   0       41.33       52.49      8.16 o 
   8   6   0        1.12       -7.83      5.22 o 
 -10   7   0       80.85       89.00      8.27 o 
  -9   7   0        0.76       -5.24      6.02 o 
  -8   7   0      533.83      576.11     14.25 o 
  -6   7   0      540.90      545.99     19.39 o 
  -5   7   0       24.54       13.73      5.13 o 
  -4   7   0      188.22      200.05      7.16 o 
  -3   7   0      147.05      116.71      5.45 o 
  -2   7   0       49.21       47.60      3.69 o 
  -1   7   0       79.37       71.11      2.83 o 
   0   7   0      336.97      341.67      5.34 o 
   1   7   0       48.20       48.71      2.44 o 
   2   7   0       58.29       60.47      6.00 o 
   3   7   0       90.86      101.34      7.66 o 
   4   7   0      269.81      258.38     11.79 o 
   5   7   0      117.54      106.05      8.89 o 
   6   7   0      112.58      100.00      9.43 o 
   7   7   0        0.01        4.65      6.32 o 
   8   7   0       11.51        5.68      6.32 o 
 -10   8   0       46.26       53.77      7.68 o 
  -9   8   0       59.33       78.29      8.43 o 
  -8   8   0      596.81      681.69     16.27 o 
  -7   8   0      439.67      442.56     16.32 o 
  -6   8   0       32.52       29.91      6.80 o 
  -5   8   0     1490.77     1489.39     37.27 o 
  -4   8   0     2109.64     2225.65     34.58 o 
  -3   8   0      967.62      983.89     18.06 o 
  -2   8   0     2816.86     2769.22     40.53 o 
  -1   8   0     2215.45     2111.39     24.82 o 
   0   8   0      533.85      567.01      7.78 o 
   1   8   0     2065.08     2046.25     21.16 o 
   2   8   0     1598.67     1634.91     46.04 o 
   3   8   0      140.01      147.24      7.09 o 
   4   8   0      126.67      123.24     14.35 o 
   5   8   0      298.58      287.10     13.54 o 
   6   8   0      144.90      158.52     11.37 o 
   7   8   0       13.06       12.51      5.36 o 
  -9   9   0      459.99      512.79     14.98 o 
  -8   9   0      380.35      471.26     13.83 o 
  -7   9   0      537.92      517.29     13.67 o 
  -6   9   0      537.11      520.74     17.49 o 
  -4   9   0     1324.03     1394.98     24.53 o 
  -3   9   0      533.67      496.01     16.99 o 
  -2   9   0     1456.70     1407.80     18.55 o 
  -1   9   0      777.79      761.70     14.24 o 
   0   9   0      126.67      117.01      4.38 o 
   1   9   0      572.45      553.66     11.78 o 
   2   9   0     1178.16     1181.32     21.84 o 
   3   9   0       50.92       64.51      9.36 o 
   4   9   0      766.62      715.96     22.17 o 
   5   9   0      521.76      510.30     14.45 o 
   6   9   0      322.49      332.77     12.44 o 
   7   9   0      353.75      334.21     12.86 o 
  -9  10   0      103.53      121.39      9.13 o 
  -8  10   0        3.11       -5.93      4.99 o 
  -7  10   0        5.96       -2.31      4.94 o 
  -6  10   0       27.24       24.47      5.06 o 
  -5  10   0      212.94      199.39      6.89 o 
  -4  10   0      351.64      339.47     11.32 o 
  -3  10   0       19.26       17.75      4.87 o 
  -2  10   0       19.20       12.77      2.94 o 
  -1  10   0      413.90      415.33     11.76 o 
   0  10   0      330.69      332.68      7.17 o 
   1  10   0       57.14       42.66      7.01 o 
   2  10   0       55.15       62.25      7.89 o 
   3  10   0      109.93       97.43      9.39 o 
   4  10   0      328.96      313.29     15.07 o 
   5  10   0      363.19      372.65     14.22 o 
   6  10   0      131.37      137.83     11.35 o 
  -8  11   0        0.09       -6.35      5.80 o 
  -7  11   0      133.40      132.48      8.41 o 
  -6  11   0        2.14       -5.81      9.85 o 
  -5  11   0        7.12        6.91      3.57 o 
  -4  11   0       11.72       11.86      3.84 o 
  -3  11   0      183.87      180.61      7.79 o 
  -2  11   0      121.99      104.44      5.27 o 
  -1  11   0        1.24       -0.63      2.68 o 
   0  11   0       27.75       29.40      6.68 o 
   1  11   0        4.65        2.96      5.93 o 
   2  11   0        0.09        0.35      6.05 o 
   3  11   0      177.39      140.95     11.29 o 
   4  11   0        3.90       -4.68      5.89 o 
   5  11   0        0.08        3.28      6.87 o 
  -7  12   0      158.31      157.72     12.64 o 
  -6  12   0      112.09      115.17      8.68 o 
  -5  12   0       46.81       35.71      4.85 o 
  -4  12   0      132.74      131.09      8.53 o 
  -3  12   0       64.91       72.81      5.05 o 
  -2  12   0      149.32      134.10      5.92 o 
  -1  12   0       42.78       39.12      4.01 o 
   0  12   0       28.62       37.06      7.49 o 
   1  12   0        8.55        6.55      6.53 o 
   2  12   0      274.35      264.49     14.42 o 
   3  12   0       20.43       26.92      8.33 o 
   4  12   0       17.84       16.84      7.49 o 
  -6  13   0      228.83      254.47     10.83 o 
  -5  13   0      279.07      279.95      9.07 o 
  -4  13   0      723.75      738.04     14.12 o 
  -3  13   0      351.82      378.19      9.63 o 
  -2  13   0      323.34      332.68      8.74 o 
  -1  13   0      148.16      152.28     12.29 o 
   0  13   0      312.22      340.09     16.86 o 
   1  13   0      114.54      128.95     12.27 o 
   2  13   0      286.90      283.80     15.78 o 
   3  13   0       93.75      127.36     12.00 o 
  -5  14   0       85.89       85.59      6.47 o 
  -4  14   0      102.29      104.63      6.41 o 
  -3  14   0       68.96       74.15      6.54 o 
  -2  14   0      204.69      236.44     15.63 o 
  -1  14   0      201.33      208.85     14.69 o 
   0  14   0      197.07      189.82     14.06 o 
   1  14   0       84.86       77.36     10.93 o 
  -2 -14   1       10.16       15.96      8.39 o 
  -1 -14   1        6.80        3.74      7.83 o 
   0 -14   1        3.11        6.11      7.41 o 
   1 -14   1       99.43       93.93     11.21 o 
   2 -14   1       54.27       49.84      6.39 o 
   3 -14   1       17.67       11.71      5.43 o 
   4 -14   1        4.03        3.53      5.49 o 
   5 -14   1        7.59        6.19      4.57 o 
  -3 -13   1       39.88       43.91      8.83 o 
  -2 -13   1      181.71      212.86     13.82 o 
  -1 -13   1      118.55      121.22     11.18 o 
   0 -13   1       60.80       59.29      8.89 o 
   1 -13   1      377.43      384.08     11.77 o 
   2 -13   1      488.85      470.28     13.47 o 
   3 -13   1      221.63      228.84      7.71 o 
   4 -13   1      750.29      764.44     14.39 o 
   5 -13   1      494.52      492.74     11.65 o 
   6 -13   1       33.07       38.18      6.68 o 
  -5 -12   1       83.02      107.97     11.56 o 
  -4 -12   1       77.06       75.92     10.46 o 
  -3 -12   1      287.89      308.22     15.49 o 
  -2 -12   1      488.74      513.90     19.53 o 
  -1 -12   1       78.78       89.69      9.70 o 
   0 -12   1      402.47      461.22     18.26 o 
   1 -12   1        3.89        1.40      5.27 o 
   2 -12   1      158.08      179.03      6.52 o 
   3 -12   1      494.98      485.76     11.17 o 
   4 -12   1      308.57      302.76      8.60 o 
   5 -12   1      230.79      240.25      9.88 o 
   6 -12   1       40.55       52.93      6.53 o 
   7 -12   1      138.49      141.79      8.94 o 
  -6 -11   1       57.00       53.65      9.87 o 
  -5 -11   1      101.76       95.66     10.44 o 
  -4 -11   1       35.76       25.40      7.45 o 
  -3 -11   1      377.32      346.45     15.61 o 
  -2 -11   1      819.41      798.53     24.38 o 
  -1 -11   1       28.65       23.08      6.70 o 
   0 -11   1      705.31      701.21     15.09 o 
   1 -11   1       27.33       21.55      4.45 o 
   2 -11   1       11.13        6.98      3.02 o 
   3 -11   1      290.20      302.58     10.03 o 
   4 -11   1      144.99      145.31      6.29 o 
   5 -11   1       89.70       98.96      8.34 o 
   6 -11   1      194.51      203.79      9.45 o 
   7 -11   1      166.73      164.08      9.44 o 
   8 -11   1      165.78      192.92     12.12 o 
  -6 -10   1       41.35       54.62     13.66 o 
  -5 -10   1      175.11      162.86     11.96 o 
  -4 -10   1      185.94      169.45      8.77 o 
  -3 -10   1        6.68        0.63      3.83 o 
  -2 -10   1      687.82      707.85     21.52 o 
  -1 -10   1        1.40       -7.14      4.76 o 
   0 -10   1      547.75      553.11     12.45 o 
   1 -10   1      198.70      199.10      5.86 o 
   2 -10   1       13.74        9.77      2.86 o 
   3 -10   1      229.47      215.61      6.68 o 
   4 -10   1      482.23      472.37      9.88 o 
   5 -10   1       55.27       47.78      5.39 o 
   6 -10   1       46.67       45.71      5.78 o 
   7 -10   1      523.61      505.71     13.95 o 
   8 -10   1        1.65        1.23      5.32 o 
   9 -10   1       58.04       52.56      7.42 o 
  -7  -9   1       73.52       92.96      8.00 o 
  -6  -9   1      142.82      154.79      8.86 o 
  -5  -9   1      263.08      259.50     10.36 o 
  -4  -9   1      511.93      514.03     13.61 o 
  -3  -9   1        1.72        0.21      3.47 o 
  -2  -9   1     1325.95     1326.33     23.54 o 
  -1  -9   1      284.38      272.59      6.48 o 
   0  -9   1      218.52      208.55      7.06 o 
   1  -9   1      627.04      590.26      9.83 o 
   2  -9   1      959.79      940.36     13.83 o 
   3  -9   1      269.88      267.42      6.81 o 
   4  -9   1      506.21      480.00      9.59 o 
   5  -9   1      103.24       86.44      6.08 o 
   6  -9   1       66.79       62.69      5.91 o 
   7  -9   1       72.35       93.08      7.48 o 
   8  -9   1       77.09       78.32      7.53 o 
   9  -9   1       92.45       93.51     11.48 o 
  -8  -8   1      162.63      149.79      9.37 o 
  -7  -8   1       65.70       66.10      6.82 o 
  -6  -8   1      194.02      185.41      8.86 o 
  -5  -8   1      257.19      231.26      9.35 o 
  -4  -8   1     1864.39     1844.99     31.24 o 
  -3  -8   1        4.08        8.74      3.37 o 
  -2  -8   1     1408.43     1441.77     19.16 o 
  -1  -8   1     3370.82     3408.62     40.19 o 
   0  -8   1     3017.58     3118.91     30.74 o 
   1  -8   1     4009.23     4142.74     40.02 o 
   2  -8   1     1273.20     1271.83     16.75 o 
   3  -8   1      804.94      816.09     12.38 o 
   4  -8   1      811.28      813.78     18.70 o 
   5  -8   1     2537.19     2544.90     37.53 o 
   6  -8   1       17.03       13.60      4.51 o 
   7  -8   1      284.14      300.41     10.41 o 
   8  -8   1       63.26       72.19     12.19 o 
   9  -8   1      431.83      489.82     14.16 o 
  -8  -7   1      234.45      214.37     10.43 o 
  -7  -7   1      358.98      330.91     11.77 o 
  -6  -7   1      242.57      227.58      9.27 o 
  -5  -7   1       58.15       58.96      5.53 o 
  -4  -7   1        3.88        7.55      3.78 o 
  -3  -7   1      433.73      440.37     12.07 o 
  -2  -7   1      756.23      712.49     10.77 o 
  -1  -7   1      709.49      727.47     10.85 o 
   0  -7   1       36.20       21.79      1.73 o 
   1  -7   1     1587.34     1449.01     15.48 o 
   2  -7   1     2151.50     2306.16     26.60 o 
   3  -7   1      247.29      255.41      5.91 o 
   4  -7   1      180.61      166.51      6.34 o 
   5  -7   1      439.45      430.07     10.63 o 
   6  -7   1      111.93      133.50      6.76 o 
   7  -7   1      780.73      814.53     16.86 o 
   8  -7   1     1471.18     1560.96     26.93 o 
   9  -7   1      596.58      636.18     15.68 o 
  10  -7   1      319.36      392.84     12.79 o 
  -9  -6   1       10.37       11.77      8.24 o 
  -8  -6   1       15.53        4.03      5.86 o 
  -7  -6   1      124.36      110.37      9.79 o 
  -6  -6   1        0.36       -2.92      4.03 o 
  -5  -6   1       70.75       79.82      7.18 o 
  -4  -6   1      339.28      298.05     11.35 o 
  -3  -6   1      476.35      487.43      7.86 o 
  -2  -6   1      180.06      158.16      4.09 o 
  -1  -6   1      284.32      302.61      5.79 o 
   0  -6   1     2609.16     2672.17     26.02 o 
   1  -6   1     2193.27     2047.74     23.25 o 
   2  -6   1       63.04       65.61      3.03 o 
   3  -6   1      527.04      597.86      9.31 o 
   4  -6   1      207.94      216.98      6.78 o 
   5  -6   1      121.48      136.98      8.44 o 
   6  -6   1        2.98        3.28      3.26 o 
   7  -6   1       22.84       20.30      4.30 o 
   8  -6   1      308.03      269.91      9.75 o 
   9  -6   1      416.73      397.87     19.59 o 
  -9  -5   1       24.76       20.05      7.24 o 
  -8  -5   1      140.88      132.64     10.83 o 
  -7  -5   1       57.95       49.67      6.97 o 
  -6  -5   1      284.48      270.90     11.75 o 
  -5  -5   1      101.12      108.35      7.39 o 
  -4  -5   1       86.69       43.74      4.86 o 
  -3  -5   1     1523.09     1654.32     44.70 o 
  -2  -5   1       66.12       70.63      3.45 o 
  -1  -5   1       19.69       35.62      3.79 o 
   0  -5   1      753.99      754.81      8.48 o 
   1  -5   1      246.67      262.70      7.62 o 
   2  -5   1      141.99      135.11      4.11 o 
   3  -5   1      720.71      690.71     16.01 o 
   4  -5   1      994.30     1027.85     22.27 o 
   5  -5   1     2048.69     2134.84     30.96 o 
   6  -5   1      146.89      138.96      6.10 o 
   7  -5   1      213.52      214.72      8.83 o 
   8  -5   1       34.40       46.12      5.39 o 
   9  -5   1        3.19       -1.72      4.36 o 
  -9  -4   1       38.37       46.02      7.62 o 
  -8  -4   1      490.36      489.16     17.95 o 
  -7  -4   1      281.60      289.04     12.96 o 
  -6  -4   1     1321.15     1297.56     30.53 o 
  -5  -4   1     2084.92     2102.17     43.39 o 
  -4  -4   1     3392.95     3374.69     64.39 o 
  -3  -4   1      425.56      395.17     20.28 o 
  -2  -4   1     1456.92     1424.63     17.36 o 
  -1  -4   1     9213.94     9161.22    100.34 o 
   0  -4   1     3045.18     3161.71     29.77 o 
   1  -4   1      740.65      798.28      9.90 o 
   2  -4   1     1811.16     1718.29     22.01 o 
   3  -4   1     4629.13     4597.03     78.60 o 
   4  -4   1        6.04        7.43      2.94 o 
   5  -4   1     2695.69     2791.50     38.47 o 
   6  -4   1      563.68      572.24     11.71 o 
   7  -4   1       33.16       33.64      4.23 o 
   8  -4   1      272.10      306.81      9.34 o 
  10  -4   1       27.74       31.26      8.60 o 
  -9  -3   1       28.63       22.71      6.49 o 
  -8  -3   1      265.85      256.52     12.58 o 
  -7  -3   1     1250.32     1281.52     31.10 o 
  -6  -3   1      739.40      741.28     20.14 o 
  -5  -3   1     1034.84      898.57     34.28 o 
  -4  -3   1     1139.18     1064.84     15.88 o 
  -3  -3   1      114.41      111.36      3.18 o 
  -2  -3   1       79.86      104.22      2.69 o 
  -1  -3   1      687.95      620.58     12.69 o 
   0  -3   1       49.25       63.60      5.49 o 
   1  -3   1     5545.41     5652.22     65.11 o 
   2  -3   1     3265.55     3242.62     41.82 o 
   3  -3   1      153.41      115.23      3.79 o 
   4  -3   1       22.29       14.98      2.12 o 
   5  -3   1      656.70      681.88     12.11 o 
   6  -3   1      337.47      322.90     11.01 o 
   7  -3   1      205.69      228.11      8.21 o 
   8  -3   1      403.20      455.19     17.89 o 
   9  -3   1      860.50      880.53     27.88 o 
  10  -3   1       97.62      100.04     11.18 o 
  -9  -2   1       54.92       46.58      7.85 o 
  -8  -2   1       34.85       39.63      6.53 o 
  -7  -2   1      739.18      707.85     20.49 o 
  -6  -2   1      300.18      286.49     11.12 o 
  -5  -2   1      122.54      117.90      4.06 o 
  -4  -2   1     1238.77     1266.59     18.54 o 
  -3  -2   1       15.60       23.02      1.68 o 
  -2  -2   1      176.02      169.17      3.38 o 
  -1  -2   1    16954.72    17932.92    607.76 o 
   0  -2   1    10603.06     9705.64    213.46 o 
   1  -2   1      196.63      180.03      5.38 o 
   2  -2   1    20515.64    20461.18    367.62 o 
   3  -2   1       14.66        9.86      1.60 o 
   4  -2   1     3633.64     3949.08     50.88 o 
   5  -2   1      793.38      827.75     13.50 o 
   6  -2   1      231.76      213.91      6.18 o 
   7  -2   1       53.16       53.55      3.42 o 
   8  -2   1       18.44       16.69      6.32 o 
   9  -2   1      248.82      255.33     15.36 o 
  10  -2   1       32.18       44.89      9.20 o 
  -9  -1   1      231.51      248.80     13.65 o 
  -8  -1   1       28.27       18.43      5.84 o 
  -7  -1   1       16.85       17.01      4.95 o 
  -6  -1   1        9.40       17.07      2.70 o 
  -5  -1   1        5.44        4.20      3.46 o 
  -4  -1   1       82.09      100.34      5.55 o 
  -3  -1   1     3201.66     3278.12     90.42 o 
  -2  -1   1        1.09        3.21      0.96 o 
  -1  -1   1      271.02      244.18      6.69 o 
   0  -1   1      465.00      440.97     12.18 o 
   1  -1   1     2296.69     2451.62     47.33 o 
   2  -1   1     7397.73     7670.41     94.98 o 
   3  -1   1      332.18      360.44      6.29 o 
   4  -1   1      653.57      783.31     11.92 o 
   5  -1   1     2016.41     2259.05     25.34 o 
   6  -1   1        3.41        1.73      2.81 o 
   7  -1   1       31.22       29.63      6.05 o 
   8  -1   1       87.80       90.07      9.18 o 
   9  -1   1       91.04       81.03     10.27 o 
  10  -1   1       24.12       34.12      8.56 o 
  -9   0   1      686.12      728.07     23.29 o 
  -8   0   1      659.73      663.56     20.27 o 
  -7   0   1       49.88       46.31      3.84 o 
  -6   0   1      949.56      912.26     18.28 o 
  -5   0   1     1302.72     1382.22     20.95 o 
  -4   0   1     2845.44     2911.59     39.58 o 
  -3   0   1     5782.75     5540.34    105.29 o 
  -2   0   1    19188.85    15142.95    287.10 o 
  -1   0   1     1154.70     1082.61     22.70 o 
   0   0   1     6979.73     6982.34    356.54 o 
   1   0   1    11081.58    10590.12    138.36 o 
   2   0   1     4700.13     4958.93     68.58 o 
   3   0   1     7645.84     7929.89    102.73 o 
   4   0   1     1500.28     1484.43     22.84 o 
   5   0   1      746.96      733.45     13.18 o 
   6   0   1      257.56      265.05      7.88 o 
   7   0   1      140.84      152.92     10.73 o 
   8   0   1        2.04        1.04      5.13 o 
   9   0   1       68.79       46.39      8.60 o 
  10   0   1       95.20       98.67     11.54 o 
 -10   1   1      176.54      189.82     12.52 o 
  -9   1   1      535.38      575.88     20.10 o 
  -8   1   1      383.01      404.58     15.47 o 
  -7   1   1     1028.08     1008.04     17.76 o 
  -6   1   1     1309.13     1225.94     28.43 o 
  -5   1   1      384.63      349.29     11.23 o 
  -4   1   1       86.79      118.53      6.01 o 
  -3   1   1      153.49      111.38      5.03 o 
  -2   1   1     2036.15     1884.74     37.82 o 
   0   1   1     1827.89     1810.91     29.30 o 
   1   1   1       85.43      102.28      3.99 o 
   2   1   1      170.45      169.50      3.45 o 
   3   1   1     4179.27     4279.23     56.75 o 
   4   1   1      632.33      583.29      9.99 o 
   5   1   1     1264.79     1276.50     19.63 o 
   6   1   1      604.37      619.33     18.99 o 
   7   1   1      837.75      840.37     24.36 o 
   8   1   1      398.16      418.43     17.24 o 
   9   1   1      198.04      217.83     13.86 o 
  10   1   1      113.08      140.82     12.96 o 
 -10   2   1       78.82       99.06     10.33 o 
  -9   2   1      191.36      187.84     11.83 o 
  -8   2   1       63.08       62.18      4.91 o 
  -7   2   1      668.56      658.76     19.01 o 
  -6   2   1      511.84      450.01     14.30 o 
  -5   2   1      348.02      384.73     12.54 o 
  -4   2   1     4283.56     4333.40     84.88 o 
  -3   2   1      332.56      454.75     12.31 o 
  -2   2   1     7427.08     6991.39    144.31 o 
  -1   2   1     4007.00     3968.25     55.06 o 
   0   2   1    19454.14    18100.18    951.70 o 
   1   2   1      488.58      589.46      9.06 o 
   2   2   1      167.91      160.02      6.20 o 
   3   2   1      238.86      203.32      8.04 o 
   4   2   1      210.80      181.84      4.11 o 
   5   2   1     1671.80     1685.84     37.13 o 
   6   2   1     1333.13     1347.72     32.50 o 
   7   2   1       72.60       83.60      8.47 o 
   8   2   1       14.18       14.48      6.20 o 
   9   2   1      599.04      615.51     22.54 o 
 -10   3   1       49.96       42.26      8.24 o 
  -9   3   1        6.22        7.55      5.76 o 
  -8   3   1        2.16       -1.44      4.53 o 
  -7   3   1       60.40       46.45      5.93 o 
  -6   3   1      435.08      482.44     15.55 o 
  -5   3   1      268.94      243.62     10.00 o 
  -4   3   1      131.88      170.70      7.99 o 
  -3   3   1      475.89      520.09     14.15 o 
  -2   3   1     2122.05     2117.74     33.19 o 
  -1   3   1      174.73      236.36      5.01 o 
   0   3   1      212.61      174.38      4.05 o 
   1   3   1      753.56      849.04     12.73 o 
   2   3   1       59.43       59.66      4.55 o 
   3   3   1        3.18        7.16      2.90 o 
   4   3   1      105.74      104.49      7.26 o 
   5   3   1      300.33      281.02     11.71 o 
   6   3   1       67.08       55.47      6.99 o 
   7   3   1      307.24      284.15     13.52 o 
   8   3   1       20.23       15.59      6.20 o 
   9   3   1      111.69      120.77     11.73 o 
  -9   4   1      531.97      531.76     19.68 o 
  -8   4   1      171.65      166.63     11.02 o 
  -7   4   1       90.01       89.74      8.60 o 
  -6   4   1     1151.07     1203.61     30.14 o 
  -5   4   1      269.40      229.91     10.29 o 
  -4   4   1     1903.20     2060.20     44.41 o 
  -3   4   1      269.97      253.53      6.28 o 
  -2   4   1      124.27      123.59      4.13 o 
  -1   4   1     1267.64     1451.11     30.68 o 
   0   4   1     1056.58     1078.98     16.24 o 
   1   4   1     4946.52     5159.93     67.89 o 
   2   4   1      564.58      512.16     13.94 o 
   3   4   1      924.26      870.11     21.29 o 
   4   4   1      586.79      538.54     16.13 o 
   5   4   1        0.66        0.65      4.09 o 
   6   4   1        1.85       -1.67      4.53 o 
   7   4   1      133.59      117.82     10.23 o 
   8   4   1        0.97       -2.25      5.34 o 
   9   4   1        1.94       -3.92      6.05 o 
 -10   5   1       69.89       81.66      7.10 o 
  -9   5   1      779.67      854.82     26.82 o 
  -8   5   1      925.90      904.18     26.88 o 
  -7   5   1      458.30      471.26     17.20 o 
  -6   5   1     4142.90     4200.49     86.51 o 
  -5   5   1      647.94      614.14     18.70 o 
  -4   5   1     4082.49     3994.19     80.85 o 
  -3   5   1     1531.74     1456.87     42.34 o 
  -2   5   1      651.96      625.98     11.44 o 
  -1   5   1        7.52       25.96      3.32 o 
   0   5   1      341.53      287.28      6.58 o 
   1   5   1     5386.71     5642.54     74.39 o 
   2   5   1      536.27      471.75      6.46 o 
   3   5   1      770.01      691.48     18.64 o 
   4   5   1      960.22      970.94     24.67 o 
   5   5   1       45.75       46.16      6.89 o 
   6   5   1        8.04       -1.06      5.18 o 
   7   5   1      710.84      684.01     22.39 o 
   8   5   1       11.38        4.38      6.89 o 
 -10   6   1       18.52       24.67      5.95 o 
  -9   6   1      373.99      390.51     17.99 o 
  -8   6   1      170.68      180.28     12.56 o 
  -7   6   1        6.92        9.60      5.80 o 
  -6   6   1     1374.22     1476.53     36.69 o 
  -5   6   1     1604.01     1581.38     37.75 o 
  -4   6   1      740.84      701.05     13.76 o 
  -3   6   1     1072.67     1081.27     18.29 o 
  -2   6   1     2042.57     2126.81     31.22 o 
  -1   6   1     4434.99     4443.44     50.63 o 
   0   6   1     1816.09     1819.56     26.82 o 
   1   6   1     1606.31     1622.42     24.19 o 
   2   6   1      922.24      944.27     11.53 o 
   3   6   1      896.39      819.50     21.77 o 
   4   6   1      766.56      753.24     21.31 o 
   5   6   1      648.96      612.38     19.74 o 
   6   6   1        3.42        2.80      5.13 o 
   7   6   1       39.46       25.25      7.20 o 
   8   6   1       66.14       74.73     10.35 o 
 -10   7   1        9.60        4.76      6.45 o 
  -9   7   1      307.42      299.89     15.95 o 
  -8   7   1       32.64       33.26      8.04 o 
  -7   7   1      103.02      113.00     10.04 o 
  -6   7   1       24.64       22.71      5.72 o 
  -5   7   1       94.55      112.75      9.14 o 
  -4   7   1       14.65        6.75      2.91 o 
  -3   7   1       77.17       76.65      4.87 o 
  -2   7   1      544.65      569.94     11.81 o 
  -1   7   1       64.76       93.72      3.14 o 
   0   7   1     1345.40     1370.30     17.98 o 
   1   7   1      549.63      511.45     15.78 o 
   2   7   1       69.06       57.85      6.41 o 
   3   7   1      372.76      370.35     14.03 o 
   4   7   1      424.59      417.75     15.59 o 
   5   7   1      253.33      230.68     12.36 o 
   6   7   1      293.27      291.58     14.48 o 
   7   7   1       89.74      103.30     10.54 o 
 -10   8   1       12.12       -1.27     10.85 o 
  -8   8   1       80.65       70.62      9.25 o 
  -7   8   1       11.89       12.40      6.05 o 
  -6   8   1        5.90        2.46      5.76 o 
  -5   8   1       98.50      100.53     10.62 o 
  -4   8   1      749.36      712.84     15.05 o 
  -3   8   1      566.66      553.48     12.43 o 
  -2   8   1        6.20        7.07      2.81 o 
  -1   8   1      269.88      241.93      9.06 o 
   0   8   1      175.02      179.35      6.44 o 
   1   8   1       98.74       93.71      3.36 o 
   2   8   1      702.91      722.50     21.08 o 
   3   8   1       36.63       19.49      5.72 o 
   4   8   1        3.74        1.84      5.40 o 
   5   8   1        7.51       -2.98      5.18 o 
   6   8   1       29.89       25.40      7.45 o 
   7   8   1        0.34        4.45      7.22 o 
  -9   9   1      102.91      120.31     10.43 o 
  -8   9   1      464.14      441.04     19.74 o 
  -7   9   1       70.87       64.13      9.10 o 
  -6   9   1      871.70      920.39     28.22 o 
  -5   9   1     1213.06     1223.36     22.80 o 
  -4   9   1     1431.71     1370.46     24.28 o 
  -3   9   1     1313.24     1310.59     22.99 o 
  -2   9   1      207.09      218.01      7.95 o 
  -1   9   1      258.56      256.64      8.12 o 
   0   9   1      462.65      419.64      7.82 o 
   1   9   1      482.55      514.44     17.59 o 
   2   9   1      437.87      438.93     16.49 o 
   3   9   1      925.08      901.86     19.22 o 
   4   9   1      279.34      277.75     14.03 o 
   5   9   1      347.60      326.42     15.57 o 
   6   9   1      153.72      141.47     11.66 o 
  -9  10   1      175.33      192.03     10.64 o 
  -8  10   1      201.25      260.17     14.51 o 
  -7  10   1       43.68       45.14      8.66 o 
  -6  10   1      105.33      103.95     10.37 o 
  -5  10   1      382.31      396.83     11.91 o 
  -4  10   1      500.38      478.71     12.70 o 
  -3  10   1     1040.50     1005.21     19.55 o 
  -2  10   1      727.67      738.88     15.71 o 
  -1  10   1       30.85       33.33      5.00 o 
   0  10   1       19.30       35.12      8.93 o 
   1  10   1      336.25      357.60     15.09 o 
   2  10   1      207.52      222.35     12.40 o 
   3  10   1        3.75        1.40      5.11 o 
   4  10   1      106.46      107.43     10.50 o 
   5  10   1      107.10      111.71     11.54 o 
  -8  11   1      243.54      268.29     21.61 o 
  -7  11   1        6.29        5.25      4.99 o 
  -5  11   1      167.78      163.79      8.48 o 
  -4  11   1       48.84       47.96      8.29 o 
  -3  11   1      148.11      137.61     10.66 o 
  -2  11   1      340.01      343.62      8.08 o 
  -1  11   1       75.60       79.20      7.28 o 
   0  11   1      377.06      359.98     15.86 o 
   1  11   1      104.62      110.54      9.91 o 
   2  11   1      115.62      132.31     11.10 o 
   3  11   1       50.08       56.11      8.87 o 
   4  11   1       77.67       73.88     10.02 o 
  -7  12   1        0.29        2.20      5.26 o 
  -6  12   1       31.72       36.26      5.99 o 
  -5  12   1       77.98       63.94      5.34 o 
  -4  12   1        0.51       -0.56      3.57 o 
  -3  12   1        3.54       -1.59      3.23 o 
  -2  12   1       35.95       34.11      4.34 o 
  -1  12   1       51.53       57.45      8.87 o 
   0  12   1      198.91      188.69     12.56 o 
   1  12   1      135.27      112.44     10.73 o 
   2  12   1       11.38       18.05      7.45 o 
   3  12   1        4.39        4.28      7.62 o 
  -6  13   1      114.92      114.83      6.88 o 
  -5  13   1       93.45      109.34      7.12 o 
  -4  13   1      353.29      364.99      9.70 o 
  -3  13   1      193.45      202.44      7.49 o 
  -2  13   1      201.71      206.69     12.74 o 
  -1  13   1      388.18      396.42     18.32 o 
   0  13   1      173.96      193.43     13.58 o 
   1  13   1       17.90       11.14      7.55 o 
   2  13   1       56.47       46.22      9.43 o 
  -4  14   1      216.88      250.32     10.69 o 
  -3  14   1      150.40      156.99      7.25 o 
  -2  14   1      268.31      261.20     16.09 o 
  -1  14   1       89.30      102.23     11.66 o 
   0 -15   2       24.70       32.45      9.29 o 
   1 -15   2       70.63       83.66     11.18 o 
   2 -15   2       62.74       77.40      7.39 o 
   3 -15   2      323.27      315.65     12.51 o 
  -2 -14   2        4.82       11.77      7.51 o 
  -1 -14   2      118.76      139.07     13.10 o 
   0 -14   2      118.83      121.37     11.81 o 
   1 -14   2        0.93       -6.51      5.72 o 
   2 -14   2      193.88      188.10      9.60 o 
   3 -14   2      143.27      142.45      9.10 o 
   4 -14   2       23.57       28.64      6.19 o 
   5 -14   2        4.56        2.80      7.85 o 
  -4 -13   2       32.64       36.14      8.43 o 
  -3 -13   2       18.50       22.29      7.78 o 
  -2 -13   2       36.75       32.70      8.18 o 
  -1 -13   2       36.83       49.38      8.54 o 
   0 -13   2        4.03        5.43      6.74 o 
   1 -13   2       70.46       69.38      7.21 o 
   2 -13   2       20.52       24.04      8.01 o 
   3 -13   2        8.89        7.64      5.08 o 
   4 -13   2       74.98       72.30      6.90 o 
   5 -13   2      262.57      290.31     16.93 o 
   6 -13   2       99.50       88.50     11.37 o 
  -5 -12   2      340.98      357.05     17.16 o 
  -4 -12   2      116.11      124.04     11.18 o 
  -3 -12   2      141.44      137.88     11.21 o 
  -2 -12   2       47.87       54.40      8.22 o 
  -1 -12   2      248.39      271.88     14.15 o 
   0 -12   2      175.96      221.19      8.83 o 
   1 -12   2      194.16      209.09     12.05 o 
   2 -12   2      197.29      173.57      8.11 o 
   3 -12   2       19.44       15.58      6.20 o 
   4 -12   2      227.29      230.85     10.10 o 
   5 -12   2      340.03      324.28     10.99 o 
   6 -12   2      117.54      104.50      7.73 o 
   7 -12   2       89.62       73.08     11.79 o 
  -6 -11   2      143.11      146.92      9.42 o 
  -5 -11   2      468.49      460.48     25.17 o 
  -4 -11   2      185.69      186.19     12.02 o 
  -3 -11   2      822.71      847.14     24.88 o 
  -2 -11   2     1313.54     1390.90     34.62 o 
  -1 -11   2       99.03       98.06      9.54 o 
   0 -11   2     1245.33     1273.92     28.00 o 
   1 -11   2     1424.20     1460.59     25.35 o 
   2 -11   2      229.91      202.87      8.26 o 
   3 -11   2      362.87      346.28      8.47 o 
   4 -11   2      508.81      498.91     12.71 o 
   5 -11   2      189.33      194.63      8.72 o 
   6 -11   2      233.07      220.30      9.40 o 
   7 -11   2      302.31      299.02     25.28 o 
   8 -11   2      207.32      244.92     16.70 o 
  -7 -10   2        4.42        2.26      5.26 o 
  -6 -10   2       49.82       48.86      6.17 o 
  -5 -10   2      128.34      130.25      8.03 o 
  -4 -10   2      133.53      125.01      7.65 o 
  -3 -10   2       81.67       61.04      5.45 o 
  -2 -10   2      887.20      899.76     18.01 o 
  -1 -10   2       93.51      103.72      5.88 o 
   0 -10   2      506.02      534.73     12.21 o 
   1 -10   2      818.40      847.67     16.65 o 
   2 -10   2      596.56      574.56     13.35 o 
   3 -10   2     1342.59     1353.56     18.83 o 
   4 -10   2     1133.24     1156.57     20.83 o 
   5 -10   2      315.45      301.70      9.93 o 
   6 -10   2        7.05        4.71      5.12 o 
   7 -10   2      397.07      394.39     12.33 o 
   8 -10   2      111.30      113.46     12.60 o 
  -8  -9   2       11.65       13.47      5.59 o 
  -7  -9   2        1.63       -5.72      4.70 o 
  -6  -9   2       89.57       86.22     12.95 o 
  -5  -9   2       18.03       19.22      4.59 o 
  -4  -9   2        0.80       -0.31      3.62 o 
  -3  -9   2       23.34       23.56      4.18 o 
  -2  -9   2       11.89       15.25      4.13 o 
  -1  -9   2      324.18      340.39      7.55 o 
   0  -9   2       20.80       27.90      2.67 o 
   1  -9   2        0.13        3.10      2.87 o 
   2  -9   2      128.79      103.84      4.60 o 
   3  -9   2      409.29      414.97      9.41 o 
   4  -9   2      105.78      110.98      6.28 o 
   5  -9   2       35.95       41.15      4.88 o 
   6  -9   2        4.15       -0.60      4.00 o 
   7  -9   2      178.18      172.21      8.86 o 
   8  -9   2      115.70      123.36      8.24 o 
   9  -9   2      234.77      230.43     15.86 o 
  -8  -8   2       98.58      107.62      8.39 o 
  -7  -8   2      295.68      272.98     11.60 o 
  -6  -8   2       18.00       18.26      7.56 o 
  -5  -8   2      229.77      230.04     11.64 o 
  -4  -8   2      434.13      443.29     19.38 o 
  -3  -8   2       38.72       29.64      6.20 o 
  -2  -8   2      299.84      283.81      6.36 o 
  -1  -8   2     2081.32     2090.06     26.02 o 
   0  -8   2      565.72      536.00      8.97 o 
   1  -8   2     3193.25     3334.10     47.17 o 
   2  -8   2      322.22      328.31      7.45 o 
   3  -8   2      116.11      111.94      4.57 o 
   4  -8   2      396.71      402.82     10.13 o 
   5  -8   2     1020.88     1101.69     19.74 o 
   6  -8   2      905.57      933.81     18.23 o 
   7  -8   2        9.58        7.57      4.40 o 
   8  -8   2       88.40       91.05     10.30 o 
   9  -8   2       27.65       30.70      8.89 o 
  -9  -7   2      213.04      183.58     17.30 o 
  -8  -7   2      104.70      120.39      8.36 o 
  -7  -7   2      133.29      136.70     16.03 o 
  -6  -7   2      534.77      511.36     22.20 o 
  -5  -7   2       35.73       35.78      4.54 o 
  -4  -7   2     1295.38     1324.59     23.39 o 
  -3  -7   2       53.66       51.68      3.01 o 
  -2  -7   2      532.10      460.97      8.01 o 
  -1  -7   2     2710.08     2833.92     33.55 o 
   0  -7   2     1637.63     1608.93     20.28 o 
   1  -7   2     1855.86     1826.54     27.43 o 
   2  -7   2      361.94      344.85      6.68 o 
   3  -7   2      175.94      138.15      5.51 o 
   4  -7   2     1696.08     1711.23     26.18 o 
   5  -7   2      719.50      746.50     14.72 o 
   6  -7   2      412.42      418.20     10.89 o 
   7  -7   2      774.10      777.93     20.86 o 
   8  -7   2      103.87       84.29     10.04 o 
   9  -7   2      164.13      185.27     14.04 o 
  -9  -6   2       87.66       80.36     12.75 o 
  -8  -6   2      247.92      237.89     10.15 o 
  -7  -6   2        9.62        8.77      5.04 o 
  -6  -6   2      936.79      949.97     34.62 o 
  -5  -6   2      396.79      399.01     10.66 o 
  -4  -6   2      539.30      508.44     15.59 o 
  -3  -6   2        3.93        8.75      1.66 o 
  -2  -6   2      245.19      251.67      5.20 o 
  -1  -6   2     1260.21     1246.74     16.02 o 
   0  -6   2     1212.62     1100.11     14.35 o 
   1  -6   2     4420.97     4695.58     63.09 o 
   2  -6   2       29.71       34.38      9.11 o 
   3  -6   2      128.88       86.91      4.72 o 
   4  -6   2      279.13      278.09      7.64 o 
   5  -6   2     1537.91     1701.01     26.13 o 
   6  -6   2        4.61        6.71      4.64 o 
   7  -6   2      277.61      306.77      9.50 o 
   8  -6   2      182.76      192.07     13.02 o 
   9  -6   2      334.83      391.11     17.91 o 
 -10  -5   2        5.36       -8.24      7.85 o 
  -9  -5   2        0.15       -9.18      7.49 o 
  -8  -5   2      175.23      172.00      8.88 o 
  -7  -5   2       45.72       46.48      8.38 o 
  -6  -5   2      394.59      411.79     24.99 o 
  -5  -5   2      105.18       99.47      5.40 o 
  -4  -5   2        2.87        4.88      1.60 o 
  -3  -5   2       32.62       41.79      6.85 o 
  -2  -5   2     1923.64     2021.50     27.61 o 
  -1  -5   2     1232.09     1234.66     15.46 o 
   0  -5   2     1021.77     1006.85     12.93 o 
   1  -5   2     5075.31     5368.91     71.06 o 
   2  -5   2      943.67     1057.93     16.15 o 
   3  -5   2      702.00      610.80     11.09 o 
   4  -5   2      597.58      609.06     11.57 o 
   5  -5   2      223.09      209.32      6.74 o 
   6  -5   2       18.26       21.93      3.72 o 
   7  -5   2      585.60      584.84     13.23 o 
   8  -5   2      967.29     1005.33     28.07 o 
  10  -5   2       60.19       77.59     11.58 o 
 -10  -4   2      166.40      154.16     15.71 o 
  -9  -4   2       17.06       11.12      7.91 o 
  -8  -4   2      522.85      529.53     17.97 o 
  -7  -4   2      126.49      118.62      8.66 o 
  -6  -4   2      168.10      161.98      8.66 o 
  -5  -4   2       91.56       76.73      6.18 o 
  -4  -4   2     1017.41     1060.45     14.03 o 
  -3  -4   2     1422.39     1486.12     19.28 o 
  -2  -4   2       82.66      153.23      3.47 o 
  -1  -4   2       79.53       67.99      2.29 o 
   0  -4   2      231.18      237.30      4.14 o 
   1  -4   2      375.26      339.62      6.74 o 
   2  -4   2      877.45      826.93     12.84 o 
   3  -4   2      144.58      148.03      4.72 o 
   4  -4   2       12.45       10.73      2.37 o 
   5  -4   2     1232.81     1323.99     20.46 o 
   6  -4   2      431.57      455.41     10.07 o 
   7  -4   2      149.14      139.92      9.27 o 
   8  -4   2        0.68       -2.53      5.36 o 
   9  -4   2       13.05       17.40      7.30 o 
  10  -4   2       85.30       67.59     11.83 o 
 -10  -3   2      376.49      330.86     21.08 o 
  -8  -3   2      544.01      550.96     18.05 o 
  -7  -3   2     1005.01      989.08     24.86 o 
  -6  -3   2      408.99      388.00     12.56 o 
  -5  -3   2     1196.10     1136.54     29.90 o 
  -4  -3   2     2472.12     2545.84     30.32 o 
  -3  -3   2     4058.84     4244.36     56.30 o 
  -2  -3   2       17.75       40.55      1.82 o 
  -1  -3   2     4468.53     4653.55     51.47 o 
   0  -3   2     1693.16     1709.54     19.89 o 
   1  -3   2     3541.15     3474.16     67.12 o 
   2  -3   2      375.43      370.29     10.31 o 
   3  -3   2     2212.36     2356.29     47.84 o 
   4  -3   2       23.88       41.05      6.43 o 
   5  -3   2      586.96      600.95     16.65 o 
   6  -3   2      810.33      860.87     22.35 o 
   7  -3   2        2.62       -3.42      4.47 o 
   8  -3   2      148.74      132.68     11.10 o 
   9  -3   2        1.36        4.01      6.47 o 
  10  -3   2      104.47      102.34     12.71 o 
  -9  -2   2       79.18       64.13      7.83 o 
  -8  -2   2      185.13      211.44     10.71 o 
  -7  -2   2      344.47      371.87     13.02 o 
  -6  -2   2     2742.30     2821.16     39.50 o 
  -5  -2   2     3031.07     3097.83     42.31 o 
  -4  -2   2     4547.84     4652.23     61.35 o 
  -3  -2   2       96.68      115.37      3.21 o 
  -2  -2   2     2072.81     2411.61     48.28 o 
  -1  -2   2     5055.00     5003.59     55.74 o 
   0  -2   2    10817.77     9859.13    184.58 o 
   2  -2   2     5924.60     5908.41    112.03 o 
   3  -2   2     1346.39     1378.60     29.16 o 
   4  -2   2     3943.27     4137.32     80.62 o 
   5  -2   2     3775.00     3835.26     75.78 o 
   6  -2   2      212.03      201.39      6.97 o 
   7  -2   2       31.79       31.03      6.80 o 
   8  -2   2       13.40       18.95      6.59 o 
   9  -2   2      221.30      215.01     14.61 o 
  10  -2   2      183.14      184.23     15.28 o 
 -11  -1   2        9.69        4.47      9.54 o 
  -9  -1   2        0.56        2.80      5.07 o 
  -8  -1   2      477.02      464.56     16.09 o 
  -7  -1   2      105.21      100.33      5.23 o 
  -6  -1   2      630.75      624.33     11.69 o 
  -5  -1   2      455.12      356.82     10.00 o 
  -4  -1   2      657.93      566.74     21.68 o 
  -3  -1   2     1192.91     1185.90     14.54 o 
  -2  -1   2     3779.70     3935.37     44.06 o 
  -1  -1   2      162.06      198.51      5.05 o 
   0  -1   2     3434.85     3514.98     67.08 o 
   1  -1   2     8362.63     8421.25    158.01 o 
   2  -1   2     3340.27     3511.16     67.29 o 
   3  -1   2     2873.22     3141.08     60.94 o 
   4  -1   2     1427.19     1419.89     21.52 o 
   5  -1   2     4140.38     4261.32     58.28 o 
   6  -1   2      955.99      931.92     16.60 o 
   7  -1   2     1499.78     1522.24     37.23 o 
   8  -1   2      150.62      156.81     11.69 o 
   9  -1   2      176.92      161.29     12.85 o 
  10  -1   2      260.38      276.24     17.45 o 
 -11   0   2        0.45       -4.61      7.78 o 
  -9   0   2       97.59       94.91      9.20 o 
  -8   0   2       46.95       36.83      5.47 o 
  -7   0   2      188.96      173.96      6.34 o 
  -6   0   2        0.25       -2.41      1.87 o 
  -5   0   2      671.72      769.69     13.03 o 
  -4   0   2      429.80      447.63     12.17 o 
  -3   0   2     1355.80     1389.94     21.63 o 
  -2   0   2        0.40       -0.54      1.13 o 
  -1   0   2        3.85        7.88      3.31 o 
   0   0   2     1723.25     1694.29     23.05 o 
   1   0   2    12530.78    11976.37    380.83 o 
   2   0   2     2288.23     2327.15     31.72 o 
   3   0   2     1255.93     1257.13     18.66 o 
   4   0   2      111.88      122.15     18.78 o 
   5   0   2        0.06        8.39     14.68 o 
   6   0   2      315.67      300.45     13.34 o 
   7   0   2      441.78      450.78     17.89 o 
   8   0   2        6.01        0.42      5.55 o 
   9   0   2       61.88       66.55      9.62 o 
  10   0   2       12.62       17.86      7.97 o 
 -11   1   2       91.15       88.27     12.98 o 
  -9   1   2      304.23      294.05     13.50 o 
  -8   1   2       18.02       17.91      4.11 o 
  -7   1   2      288.48      256.30      7.61 o 
  -6   1   2      720.92      691.59     18.83 o 
  -5   1   2     2063.12     2302.11     48.02 o 
  -4   1   2     5459.78     5627.89    108.51 o 
  -3   1   2     9386.42     9293.26    352.02 o 
  -2   1   2     1727.55     1782.07     20.58 o 
  -1   1   2      895.24     1008.15     14.28 o 
   0   1   2       31.76       15.11      3.38 o 
   1   1   2       92.53      125.03     10.49 o 
   2   1   2     2281.60     2345.08     32.08 o 
   3   1   2     2037.76     1972.60     27.76 o 
   4   1   2        2.44        1.01      3.56 o 
   5   1   2      835.01      891.78     23.90 o 
   6   1   2      798.51      806.04     23.35 o 
   7   1   2        1.13       -0.83      5.26 o 
   8   1   2       11.74        7.32      6.30 o 
   9   1   2       16.36        4.51      7.16 o 
 -11   2   2      165.94      172.65     15.44 o 
  -9   2   2       17.87        9.65      3.93 o 
  -8   2   2      127.50      101.50      8.56 o 
  -7   2   2      293.60      267.50     11.81 o 
  -6   2   2      978.76      955.50     24.38 o 
  -5   2   2     2048.68     2034.69     43.74 o 
  -4   2   2     7746.69     8080.41    113.89 o 
  -3   2   2     5790.69     5397.81     76.53 o 
  -2   2   2     1577.85     1554.84     30.47 o 
  -1   2   2     3867.97     4186.86     62.13 o 
   0   2   2       14.35       20.01      1.72 o 
   1   2   2      790.30      806.71     13.47 o 
   2   2   2      337.75      276.49      6.38 o 
   3   2   2     2111.31     2240.04     31.34 o 
   4   2   2       71.97       42.82      5.30 o 
   5   2   2     1017.84     1016.94     26.28 o 
   6   2   2      810.52      784.88     23.17 o 
   7   2   2      232.40      227.76     12.84 o 
   8   2   2       58.27       67.03      9.08 o 
   9   2   2       31.26       35.18      8.68 o 
 -11   3   2       51.85       52.34     11.52 o 
  -9   3   2       64.54       48.35      7.64 o 
  -8   3   2       49.56       34.95      6.47 o 
  -7   3   2      220.49      240.80     11.42 o 
  -6   3   2        6.02        1.98      3.55 o 
  -5   3   2     1000.44      987.74     24.79 o 
  -4   3   2     6273.95     6208.26     88.40 o 
  -3   3   2     1739.42     1526.71     24.13 o 
  -2   3   2      730.31      728.88     18.97 o 
  -1   3   2     1365.28     1342.21     35.07 o 
   0   3   2     5773.97     5504.10     72.14 o 
   1   3   2     2236.24     2257.50     31.16 o 
   2   3   2        9.43       19.88      6.51 o 
   3   3   2     1862.32     1869.04     39.09 o 
   4   3   2      187.24      177.65      9.20 o 
   5   3   2     1353.95     1290.99     31.43 o 
   6   3   2     1651.52     1633.29     38.92 o 
   7   3   2      510.36      491.98     18.68 o 
   8   3   2       12.41       15.42      6.74 o 
   9   3   2       83.74       93.39     10.73 o 
 -10   4   2      192.56      194.31     12.96 o 
  -9   4   2        1.04       -3.67      5.74 o 
  -8   4   2       49.84       55.18      7.68 o 
  -7   4   2      287.44      265.85     12.52 o 
  -6   4   2        4.85        1.61      3.82 o 
  -5   4   2       46.84       51.96      3.81 o 
  -4   4   2     3191.18     3318.95     42.44 o 
  -3   4   2       13.26       16.20      1.63 o 
  -2   4   2      744.87      885.29     14.43 o 
  -1   4   2     2880.76     3059.90     41.82 o 
   0   4   2     1723.42     1901.27     27.07 o 
   1   4   2      515.76      582.78     10.21 o 
   2   4   2       30.17       31.88      4.56 o 
   3   4   2      202.30      201.72      9.50 o 
   4   4   2        2.61       -1.23      3.48 o 
   5   4   2      346.72      333.16     13.86 o 
   6   4   2       27.98       14.94      6.07 o 
   7   4   2        7.98        3.80      5.68 o 
   8   4   2        5.83       -1.46      5.53 o 
 -10   5   2      204.95      170.35     13.33 o 
  -9   5   2       78.28       94.97      9.93 o 
  -8   5   2      312.24      343.59     15.72 o 
  -7   5   2       58.86       36.69      6.57 o 
  -6   5   2     1166.66     1074.76     21.15 o 
  -5   5   2     2217.62     2090.04     62.27 o 
  -4   5   2     2141.97     2128.02     60.43 o 
  -3   5   2     2942.32     2913.48     43.06 o 
  -2   5   2     3022.27     2943.71     53.59 o 
  -1   5   2     3698.35     3878.94     52.71 o 
   0   5   2      439.94      460.81      9.14 o 
   1   5   2      353.56      323.95      7.16 o 
   2   5   2      258.06      226.25      5.54 o 
   3   5   2       73.88       78.80      6.95 o 
   4   5   2       89.49       82.97      7.93 o 
   5   5   2        7.18        7.91      5.40 o 
   6   5   2       17.32       13.94      6.11 o 
   7   5   2       34.64       25.33      7.18 o 
   8   5   2        6.16        2.67      7.32 o 
 -10   6   2      105.94       84.31     10.50 o 
  -9   6   2      554.33      598.34     22.21 o 
  -8   6   2      262.83      290.35     14.63 o 
  -7   6   2       45.52       40.94      7.51 o 
  -6   6   2      501.45      460.22     17.11 o 
  -5   6   2      380.81      348.25     14.00 o 
  -4   6   2      833.19      913.09     16.61 o 
  -3   6   2     4038.59     4117.06     56.92 o 
  -2   6   2       76.34       59.92     20.01 o 
  -1   6   2      244.07      265.32      7.16 o 
   0   6   2      609.25      647.43     12.11 o 
   1   6   2     1720.25     1685.06     25.32 o 
   2   6   2      941.26      888.69     23.06 o 
   3   6   2      510.82      472.01     15.97 o 
   4   6   2       29.40       27.82      6.03 o 
   5   6   2       25.42       20.99      5.93 o 
   6   6   2      249.90      238.68     13.46 o 
   7   6   2      114.57      102.40     11.27 o 
   8   6   2       51.29       39.84      9.54 o 
 -10   7   2      219.15      226.86     15.65 o 
  -9   7   2      320.09      377.78     17.93 o 
  -8   7   2      345.30      317.84     15.80 o 
  -7   7   2      130.37      138.65     11.25 o 
  -6   7   2     1130.43     1020.95     28.91 o 
  -5   7   2       33.54       23.93      3.84 o 
  -4   7   2      565.38      561.40     12.43 o 
  -3   7   2      913.42      820.81     15.53 o 
  -2   7   2      547.64      502.37     15.62 o 
  -1   7   2      734.69      680.35     13.15 o 
   0   7   2     1601.76     1625.38     25.29 o 
   1   7   2     1792.98     1767.65     35.27 o 
   2   7   2     1576.05     1549.72     35.56 o 
   3   7   2     1422.19     1445.35     34.65 o 
   4   7   2      112.28       98.64      9.22 o 
   5   7   2      203.92      205.53     12.48 o 
   6   7   2      773.87      740.09     24.38 o 
   7   7   2      341.46      335.85     17.26 o 
 -10   8   2       15.04       16.78      8.89 o 
  -9   8   2      130.21      165.93     13.98 o 
  -8   8   2       12.61       10.10      6.70 o 
  -7   8   2       99.24       81.32      9.68 o 
  -6   8   2      225.93      207.62     13.00 o 
  -5   8   2      785.47      801.05     16.67 o 
  -4   8   2      689.74      732.35     15.36 o 
  -3   8   2      132.89      125.11      6.44 o 
  -2   8   2      162.08      143.30      6.24 o 
  -1   8   2      138.62      139.43      6.04 o 
   0   8   2      378.79      367.51      9.39 o 
   1   8   2     1033.10     1059.43     27.38 o 
   2   8   2       51.28       53.11      7.14 o 
   3   8   2       18.67       11.35      5.36 o 
   4   8   2       21.91       24.50      6.91 o 
   5   8   2        2.82       -1.17      5.63 o 
   6   8   2        9.11        6.55      7.12 o 
  -9   9   2        1.34       -8.14      6.55 o 
  -8   9   2      370.48      356.76     17.78 o 
  -7   9   2       14.41       14.67      6.28 o 
  -6   9   2      120.22      120.99     10.77 o 
  -5   9   2     1990.25     1991.23     32.84 o 
  -4   9   2       33.84       34.30      4.59 o 
  -3   9   2      394.82      398.97     10.90 o 
  -2   9   2     1328.32     1317.42     24.39 o 
  -1   9   2      346.66      342.41      9.68 o 
   0   9   2       20.19        8.58      5.28 o 
   1   9   2       53.56       46.06      7.14 o 
   2   9   2       16.40       18.01      6.05 o 
   3   9   2       63.25       47.83      7.85 o 
   4   9   2      174.61      172.90     12.29 o 
   5   9   2       25.01       16.69      7.18 o 
   6   9   2        0.21       -2.38      6.97 o 
  -9  10   2        2.84        2.42      7.18 o 
  -8  10   2      237.53      232.92     15.76 o 
  -7  10   2      172.74      193.20     13.54 o 
  -6  10   2       14.39        8.71      4.38 o 
  -5  10   2      432.11      419.17     12.23 o 
  -4  10   2       51.09       55.97      5.39 o 
  -3  10   2       17.65       20.55      4.16 o 
  -2  10   2      189.29      196.89      7.96 o 
  -1  10   2        2.49       -0.87      3.26 o 
   0  10   2        4.62        0.90      4.95 o 
   1  10   2       81.79       71.85      8.70 o 
   2  10   2       90.82       95.43      9.98 o 
   3  10   2        1.14       -1.86      5.36 o 
   4  10   2       20.20       21.91      7.35 o 
   5  10   2        0.74       -7.81      5.72 o 
  -8  11   2      276.16      313.52     18.22 o 
  -7  11   2      174.64      209.21     14.55 o 
  -6  11   2      360.72      333.61     11.83 o 
  -5  11   2      650.93      681.36     16.70 o 
  -4  11   2      490.37      513.17     21.65 o 
  -3  11   2       87.09      110.95      7.24 o 
  -2  11   2      388.08      405.34     11.83 o 
  -1  11   2      351.25      373.40     16.34 o 
   0  11   2      254.04      260.01     13.98 o 
   1  11   2      445.45      452.37     18.30 o 
   2  11   2      544.11      535.10     20.62 o 
   3  11   2      206.50      210.31     13.59 o 
   4  11   2       94.82       98.37     11.71 o 
  -6  12   2      658.25      626.67     16.84 o 
  -5  12   2      387.88      383.73     12.72 o 
  -4  12   2      231.77      220.52     12.14 o 
  -3  12   2      576.31      568.18     21.18 o 
  -2  12   2      260.78      262.03      7.69 o 
  -1  12   2       22.49       29.63      7.85 o 
   0  12   2      184.53      228.80     14.19 o 
   1  12   2      352.85      349.87     17.09 o 
   2  12   2      234.93      224.73     14.42 o 
   3  12   2      159.20      188.78     13.92 o 
  -6  13   2       15.36       22.92      4.91 o 
  -5  13   2        3.61        5.08      4.02 o 
  -4  13   2       41.22       41.61      5.27 o 
  -3  13   2       95.91       83.40      5.62 o 
  -2  13   2       71.15       85.29     10.62 o 
  -1  13   2       81.87       78.15     10.54 o 
   0  13   2       10.56        2.07      6.49 o 
   1  13   2       12.12        8.95      7.58 o 
  -1 -15   3      266.80      306.40     17.76 o 
   0 -15   3      228.77      231.39     15.32 o 
   1 -15   3      192.14      196.77     14.73 o 
   2 -15   3       28.59       13.35      6.32 o 
   3 -15   3      213.83      249.96     12.92 o 
  -3 -14   3       81.38       92.78     11.23 o 
  -2 -14   3       60.53       76.82     10.75 o 
  -1 -14   3      313.74      346.39     17.32 o 
   0 -14   3      155.67      159.87     12.79 o 
   1 -14   3      134.66      155.09      8.78 o 
   2 -14   3       33.20       40.21      6.34 o 
   3 -14   3      222.86      229.87     10.47 o 
   4 -14   3      155.15      157.66     13.04 o 
   5 -14   3      109.16      114.32     12.52 o 
  -4 -13   3        2.36        4.74      6.72 o 
  -3 -13   3      101.52       86.69     10.14 o 
  -2 -13   3       17.50       18.26      7.64 o 
  -1 -13   3      384.33      400.49     18.01 o 
   0 -13   3      219.19      217.70      9.21 o 
   1 -13   3       96.69       93.85      6.96 o 
   2 -13   3      227.96      231.13      9.69 o 
   3 -13   3      192.68      184.67      9.36 o 
   4 -13   3      121.11      117.28     11.69 o 
   5 -13   3       22.44       12.12      8.45 o 
   6 -13   3       11.67        9.45      8.08 o 
  -5 -12   3       70.24       69.22      9.22 o 
  -4 -12   3       73.05       82.58      9.91 o 
  -3 -12   3       29.05       36.73      7.91 o 
  -2 -12   3       51.46       77.82      9.37 o 
  -1 -12   3       53.41       63.80      8.60 o 
   0 -12   3      157.71      133.84      7.21 o 
   1 -12   3       29.65       31.05      5.16 o 
   2 -12   3      141.14      135.09      7.53 o 
   3 -12   3      197.50      195.72      8.95 o 
   4 -12   3       29.78       22.43      7.66 o 
   5 -12   3       14.90        3.92      7.07 o 
   6 -12   3       28.95       23.85      8.52 o 
   7 -12   3        8.68       13.17      8.99 o 
  -6 -11   3      134.67      136.89      8.71 o 
  -5 -11   3      209.88      205.42      9.77 o 
  -4 -11   3      158.01      152.76     11.27 o 
  -3 -11   3      456.12      477.06     17.45 o 
  -2 -11   3      984.93     1031.78     27.78 o 
  -1 -11   3     1477.36     1570.45     26.32 o 
   0 -11   3      439.04      448.41     11.70 o 
   1 -11   3      398.28      390.48     19.12 o 
   2 -11   3      418.80      392.44     11.27 o 
   3 -11   3       83.80       84.38      6.34 o 
   4 -11   3      231.70      236.09     13.44 o 
   5 -11   3      197.83      196.79     13.17 o 
   6 -11   3      127.34      146.29     13.13 o 
   7 -11   3        1.15        8.51      8.22 o 
   8 -11   3       16.41       21.04      9.08 o 
  -7 -10   3      114.12      128.77      8.81 o 
  -6 -10   3      325.48      349.93     23.08 o 
  -5 -10   3      354.52      337.44     11.20 o 
  -4 -10   3       36.34       34.93      9.80 o 
  -3 -10   3       56.45       67.41      5.63 o 
  -2 -10   3       21.29       26.40      4.59 o 
  -1 -10   3     1246.02     1286.32     18.22 o 
   0 -10   3     1324.32     1383.15     23.39 o 
   1 -10   3      663.06      674.48     14.58 o 
   2 -10   3      214.72      204.58      8.01 o 
   3 -10   3     1148.50     1139.05     21.40 o 
   4 -10   3     1017.64     1014.48     28.91 o 
   5 -10   3     2550.98     2544.25     58.60 o 
   6 -10   3      408.19      423.30     18.72 o 
   7 -10   3       97.23      121.62     12.14 o 
   8 -10   3      313.13      293.63     17.32 o 
  -8  -9   3       55.42       65.94     11.94 o 
  -7  -9   3      267.38      246.72     10.39 o 
  -6  -9   3      347.67      338.44     11.50 o 
  -5  -9   3      349.15      339.97     10.83 o 
  -4  -9   3       93.13       82.17      7.36 o 
  -3  -9   3      286.50      292.40      9.88 o 
  -2  -9   3      499.47      515.89      9.42 o 
  -1  -9   3        3.76        5.90      2.27 o 
   0  -9   3      513.76      498.94      8.91 o 
   1  -9   3      821.71      806.81     15.53 o 
   2  -9   3      500.85      483.60     11.63 o 
   3  -9   3     2472.43     2490.50     54.95 o 
   4  -9   3      912.57      894.68     25.78 o 
   5  -9   3      417.16      421.08     17.20 o 
   6  -9   3      967.18     1068.55     31.16 o 
   7  -9   3      190.38      193.83     14.06 o 
   8  -9   3       68.81       55.51      9.93 o 
   9  -9   3       80.11       89.40     11.69 o 
  -8  -8   3      177.32      152.28     14.65 o 
  -7  -8   3        1.09        0.74      4.20 o 
  -6  -8   3      221.07      183.30      8.34 o 
  -5  -8   3       22.52       17.57      4.22 o 
  -4  -8   3       68.36       81.26      5.53 o 
  -3  -8   3      627.57      582.27      9.88 o 
  -2  -8   3       71.20       80.03      3.91 o 
  -1  -8   3      108.63      104.52      4.08 o 
   0  -8   3       87.47       83.19      3.69 o 
   1  -8   3      257.89      305.61      8.24 o 
   2  -8   3      239.41      262.32      7.92 o 
   3  -8   3       83.51       88.17      7.85 o 
   4  -8   3        1.68        5.28      4.84 o 
   5  -8   3       54.62       45.37      7.30 o 
   6  -8   3      642.22      630.73     21.50 o 
   7  -8   3       29.33       22.52      7.45 o 
   8  -8   3        2.15       10.14      7.83 o 
   9  -8   3       51.65       54.57     10.35 o 
  -9  -7   3       90.95       88.94     13.52 o 
  -8  -7   3      125.32      127.49     13.65 o 
  -7  -7   3        8.00        6.16      5.86 o 
  -6  -7   3       11.83       17.06     10.33 o 
  -5  -7   3      361.02      341.11     16.95 o 
  -4  -7   3       39.84       31.64      3.93 o 
  -3  -7   3      349.61      365.54      7.07 o 
  -2  -7   3      603.93      625.62     12.56 o 
  -1  -7   3      765.17      730.98     10.88 o 
   0  -7   3      105.11       97.53      3.67 o 
   1  -7   3      550.81      526.37     19.27 o 
   2  -7   3      200.13      178.87      6.17 o 
   3  -7   3      220.88      289.04     11.62 o 
   4  -7   3      156.72      141.28      9.04 o 
   5  -7   3       34.91       26.15      5.78 o 
   6  -7   3       76.93       63.09      8.01 o 
   7  -7   3        6.62        4.99      6.62 o 
   8  -7   3       13.91       23.08      7.39 o 
   9  -7   3       36.95       37.69      9.12 o 
  -9  -6   3      124.85      120.39     13.92 o 
  -8  -6   3      565.75      493.28     23.27 o 
  -7  -6   3      179.27      167.96      7.93 o 
  -6  -6   3      476.62      487.78     21.28 o 
  -5  -6   3     1055.83      985.20     22.01 o 
  -4  -6   3      355.19      329.85      6.42 o 
  -3  -6   3      508.10      475.89      7.96 o 
  -2  -6   3     1163.83     1088.98     14.45 o 
  -1  -6   3     3358.02     3268.87     37.78 o 
   0  -6   3      231.37      272.23      5.34 o 
   1  -6   3     1266.65     1239.04     19.46 o 
   2  -6   3      371.36      330.26     11.35 o 
   3  -6   3      204.33      175.15      8.70 o 
   4  -6   3     1879.54     1959.87     43.62 o 
   5  -6   3     1597.90     1659.23     38.84 o 
   6  -6   3      474.44      484.51     17.24 o 
   7  -6   3      291.35      309.39     14.76 o 
   8  -6   3      346.23      383.20     16.84 o 
 -10  -5   3       47.87       29.74     10.50 o 
  -9  -5   3      127.79       99.40     12.83 o 
  -8  -5   3      281.68      237.49     16.13 o 
  -7  -5   3        2.25        1.95      3.09 o 
  -6  -5   3      679.34      666.86     14.33 o 
  -5  -5   3     1589.43     1543.07     25.48 o 
  -4  -5   3     2437.39     2576.69     30.70 o 
  -3  -5   3     5575.50     6338.72     70.69 o 
  -2  -5   3     1458.48     1540.33     18.98 o 
  -1  -5   3     6379.75     6616.06     73.16 o 
   0  -5   3     2603.28     2685.83     31.11 o 
   1  -5   3      416.88      338.50      7.33 o 
   2  -5   3     1368.80     1199.12     27.19 o 
   3  -5   3     3425.83     3323.62     67.27 o 
   4  -5   3     1660.94     1582.43     35.86 o 
   5  -5   3     3665.83     3710.26     75.97 o 
   6  -5   3     1797.49     1812.21     41.82 o 
   7  -5   3       14.42        2.44      5.13 o 
   8  -5   3       80.97      113.84     10.37 o 
   9  -5   3      120.49      127.17     12.96 o 
 -10  -4   3       12.42        1.82      8.68 o 
  -9  -4   3       31.61       24.56      9.16 o 
  -8  -4   3        1.11       -3.67      6.66 o 
  -7  -4   3      104.95      105.08      6.70 o 
  -6  -4   3      150.68      146.00      9.50 o 
  -5  -4   3      422.92      394.09      9.66 o 
  -4  -4   3       25.53       32.22      2.16 o 
  -3  -4   3        3.64        3.99      1.34 o 
  -2  -4   3     3029.46     3371.72     38.30 o 
  -1  -4   3      196.22      178.70      3.63 o 
   0  -4   3        8.91       14.46      1.35 o 
   1  -4   3      255.10      243.08      8.04 o 
   2  -4   3     2464.02     2758.94     55.45 o 
   3  -4   3       40.62       42.57      4.47 o 
   4  -4   3      785.59      823.57     20.91 o 
   5  -4   3      113.17      112.92      7.51 o 
   6  -4   3      365.11      347.66     13.02 o 
   7  -4   3        8.71       -0.23      5.07 o 
   8  -4   3        2.08        1.06      6.16 o 
   9  -4   3       93.05       83.29     11.08 o 
 -10  -3   3      106.88       88.04     12.40 o 
  -9  -3   3       30.85       44.28      9.31 o 
  -8  -3   3        0.78       -2.78      5.47 o 
  -7  -3   3      283.23      284.97      9.00 o 
  -6  -3   3       18.69       16.95      4.98 o 
  -5  -3   3     1545.05     1699.60     21.35 o 
  -4  -3   3       57.64       35.82      3.27 o 
  -3  -3   3     2538.81     2709.64     31.25 o 
  -2  -3   3      271.42      263.62      4.45 o 
  -1  -3   3      211.88      192.92      3.50 o 
   0  -3   3       70.29       69.12      3.82 o 
   1  -3   3      266.24      220.10      7.16 o 
   2  -3   3     1076.51     1176.18     25.61 o 
   3  -3   3        0.64        5.66      2.80 o 
   4  -3   3       62.93       79.03      5.78 o 
   5  -3   3      214.29      217.99      9.52 o 
   6  -3   3      550.12      541.97     16.47 o 
   7  -3   3      631.94      638.56     22.06 o 
   8  -3   3        1.24        3.80      6.09 o 
   9  -3   3       86.68       81.47     10.95 o 
 -11  -2   3       92.20       79.07     12.98 o 
 -10  -2   3      460.77      425.30     22.73 o 
  -9  -2   3      300.78      294.96     17.89 o 
  -8  -2   3     1735.96     1784.73     36.41 o 
  -7  -2   3      345.47      361.10     14.61 o 
  -6  -2   3        5.86        5.22      1.96 o 
  -5  -2   3     2236.38     2261.05     31.58 o 
  -4  -2   3      882.38      843.38     11.40 o 
  -3  -2   3     5537.47     5671.11     63.05 o 
  -2  -2   3     7038.75     7135.97     79.01 o 
  -1  -2   3     1294.45     1296.20     44.22 o 
   0  -2   3     2687.76     2605.65     51.05 o 
   1  -2   3     1602.08     1595.18     32.52 o 
   2  -2   3     1892.79     1887.07     38.21 o 
   3  -2   3     3785.42     3786.42     73.71 o 
   4  -2   3     4113.38     4139.13     80.77 o 
   5  -2   3     1367.85     1346.25     22.12 o 
   6  -2   3     1238.12     1272.43     21.60 o 
   7  -2   3      433.90      413.93     17.39 o 
   8  -2   3       41.31       45.99      8.52 o 
   9  -2   3        6.64        9.85      7.43 o 
 -11  -1   3       92.95       76.40     13.19 o 
 -10  -1   3      541.61      461.32     22.81 o 
  -9  -1   3       22.82       36.29      8.70 o 
  -8  -1   3      344.80      361.12     10.75 o 
  -7  -1   3     1001.08      979.54     14.71 o 
  -6  -1   3        7.55       13.00      2.16 o 
  -5  -1   3     3776.90     3733.44     43.17 o 
  -4  -1   3     2017.95     1956.17     23.38 o 
  -3  -1   3     1269.24     1201.28     14.68 o 
  -2  -1   3    10998.28    11020.25    153.04 o 
  -1  -1   3    14490.87    14018.13    194.88 o 
   0  -1   3     3109.66     3337.97     64.53 o 
   1  -1   3     1313.31     1421.03     29.07 o 
   2  -1   3     3853.41     3923.91     52.40 o 
   3  -1   3     1897.59     1819.51     31.40 o 
   4  -1   3     4937.28     5027.66     67.65 o 
   5  -1   3     3220.81     3415.22     48.04 o 
   6  -1   3      726.01      739.86     22.58 o 
   7  -1   3      301.96      291.02     14.59 o 
   8  -1   3      227.39      246.94     14.59 o 
   9  -1   3      169.06      174.15     13.90 o 
 -11   0   3       40.50       35.85     10.14 o 
 -10   0   3       18.57       18.24      8.83 o 
  -9   0   3        0.89        4.67      6.30 o 
  -8   0   3      253.19      258.61      7.05 o 
  -7   0   3        1.05       -1.74      2.11 o 
  -6   0   3      350.62      328.15      6.73 o 
  -5   0   3      966.18     1039.90     18.47 o 
  -4   0   3      845.56      836.58     14.94 o 
  -3   0   3      213.78      248.53      5.98 o 
  -2   0   3     1400.69     1461.65     26.09 o 
  -1   0   3     1396.32     1637.05     37.62 o 
   0   0   3     3553.35     3646.53     57.34 o 
   1   0   3      118.36      155.73      4.00 o 
   2   0   3       10.08       27.77      2.10 o 
   3   0   3      251.78      390.23      7.89 o 
   4   0   3      273.99      233.32      8.36 o 
   5   0   3      298.06      313.64     13.23 o 
   6   0   3       32.73       22.75      6.87 o 
   7   0   3       35.65       44.10      7.72 o 
   8   0   3       49.09       37.35      8.39 o 
   9   0   3      217.57      237.90     16.11 o 
 -11   1   3        7.01       -4.30      8.22 o 
 -10   1   3        2.38        5.49      7.35 o 
  -9   1   3       96.10       70.77      9.73 o 
  -8   1   3      328.88      281.18      7.39 o 
  -7   1   3      289.23      338.43      9.75 o 
  -6   1   3      125.43      139.21      6.11 o 
  -5   1   3      331.42      372.40      9.00 o 
  -4   1   3     1198.68     1352.78     22.08 o 
  -3   1   3      237.49      285.04      6.48 o 
  -2   1   3       21.05       12.12      1.36 o 
  -1   1   3      568.38      546.73      8.84 o 
   0   1   3      373.44      390.35      7.38 o 
   1   1   3     1264.14     1346.45     19.57 o 
   2   1   3      568.20      588.42     10.15 o 
   3   1   3      840.16      874.33     14.25 o 
   4   1   3       78.22       96.07      4.01 o 
   5   1   3      239.04      253.79     12.21 o 
   6   1   3       17.43       15.57      6.11 o 
   7   1   3       63.46       55.72      8.52 o 
   8   1   3       58.64       36.48      8.24 o 
   9   1   3       79.98       84.56     11.00 o 
 -11   2   3        2.93       -0.15      8.18 o 
 -10   2   3      255.63      195.52     15.15 o 
  -9   2   3      630.73      593.45     15.14 o 
  -8   2   3        3.51       -2.07      3.38 o 
  -7   2   3      376.34      379.66     10.55 o 
  -6   2   3      205.40      200.70      8.01 o 
  -5   2   3      330.80      470.59     10.50 o 
  -4   2   3     3857.77     3899.97     56.94 o 
  -3   2   3     3464.36     3474.64     40.74 o 
  -2   2   3       43.15       19.53      1.24 o 
  -1   2   3       16.79       33.37      2.23 o 
   0   2   3      669.08      653.72     10.73 o 
   1   2   3      177.96      179.37      4.59 o 
   2   2   3       91.76       92.51      3.47 o 
   3   2   3      314.68      328.40      6.89 o 
   4   2   3        5.85        6.09      4.13 o 
   5   2   3      377.10      340.27     14.09 o 
   6   2   3      946.13      943.22     26.96 o 
   7   2   3      328.05      316.34     15.53 o 
   8   2   3       51.27       50.48      8.95 o 
   9   2   3        6.23        6.49      7.32 o 
 -10   3   3      650.24      604.00     17.95 o 
  -9   3   3      300.45      331.39     11.37 o 
  -8   3   3      103.70      116.11      6.89 o 
  -7   3   3      576.35      604.55     13.88 o 
  -6   3   3      937.50      871.87     16.94 o 
  -5   3   3     1808.10     1794.75     28.95 o 
  -4   3   3     5235.45     5178.34     68.66 o 
  -3   3   3     3145.58     3126.93     35.89 o 
  -2   3   3     4925.62     4726.73     62.77 o 
  -1   3   3     1323.98     1317.56     19.60 o 
   0   3   3      682.82      604.09     10.54 o 
   1   3   3     2792.68     2778.40     38.32 o 
   2   3   3      352.16      286.01      8.82 o 
   3   3   3     1435.07     1325.78     30.41 o 
   4   3   3      864.94      799.82     22.04 o 
   5   3   3      650.12      625.16     20.18 o 
   6   3   3       87.00       84.41      9.00 o 
   7   3   3       31.88       49.79      8.33 o 
   8   3   3      131.18      119.55     11.33 o 
 -10   4   3      359.04      338.40     16.38 o 
  -9   4   3      181.76      178.99     12.58 o 
  -8   4   3        7.78       12.91      3.93 o 
  -7   4   3     1064.68     1052.54     20.31 o 
  -6   4   3     1507.66     1477.65     25.37 o 
  -5   4   3      766.32      679.11     13.33 o 
  -4   4   3     3814.75     3980.16     81.33 o 
  -3   4   3     1661.33     1650.03     24.70 o 
  -2   4   3     1095.39     1139.35     17.92 o 
  -1   4   3     4114.13     4178.95     56.30 o 
   0   4   3      189.64      147.61      4.84 o 
   1   4   3     1676.41     1845.13     26.86 o 
   2   4   3      668.65      601.98     10.82 o 
   3   4   3     1448.34     1459.08     33.46 o 
   4   4   3      841.04      754.47     21.75 o 
   5   4   3      367.98      354.86     15.03 o 
   6   4   3       52.56       47.87      7.89 o 
   7   4   3       85.11      107.16     10.46 o 
   8   4   3       60.01       75.13     10.14 o 
 -11   5   3       11.11       10.14      7.64 o 
 -10   5   3        0.12       -2.86      6.51 o 
  -9   5   3       10.90        4.90      6.64 o 
  -8   5   3       61.83       49.35      7.41 o 
  -7   5   3        0.05       -1.63      4.74 o 
  -6   5   3       80.97       87.11      8.12 o 
  -5   5   3        0.22        1.59      2.35 o 
  -4   5   3      175.64      149.56      7.21 o 
  -3   5   3      766.34      791.35     14.26 o 
  -2   5   3      718.68      735.20     13.66 o 
  -1   5   3       17.13       16.64      2.67 o 
   0   5   3      311.02      369.10      8.32 o 
   1   5   3        1.62       -0.64      1.99 o 
   2   5   3      342.97      306.23     12.15 o 
   3   5   3      286.99      250.72     11.98 o 
   4   5   3      530.71      497.26     17.34 o 
   5   5   3     1127.42     1006.61     28.18 o 
   6   5   3      107.54      124.23     10.81 o 
   7   5   3        0.48       -5.72      5.74 o 
 -10   6   3      143.54      134.92     12.88 o 
  -9   6   3      428.12      407.50     18.35 o 
  -8   6   3      281.41      273.22     14.86 o 
  -7   6   3        1.39        2.15      5.07 o 
  -6   6   3       14.20       12.27      5.38 o 
  -5   6   3      159.94      153.08      9.18 o 
  -4   6   3       45.06       27.96      4.83 o 
  -3   6   3      403.90      362.62      9.11 o 
  -2   6   3      135.26      115.45      9.14 o 
  -1   6   3       26.55       21.21      2.87 o 
   0   6   3      224.92      198.22      6.24 o 
   1   6   3      420.45      379.66      9.27 o 
   2   6   3       89.72       92.30      8.04 o 
   3   6   3       33.58       22.31      5.80 o 
   4   6   3        0.63        2.11      5.09 o 
   5   6   3        0.16       -7.54      5.03 o 
   6   6   3      128.68      111.35     10.95 o 
   7   6   3       71.90       52.84      9.35 o 
 -10   7   3      366.56      359.75     18.37 o 
  -9   7   3      501.17      495.74     21.10 o 
  -8   7   3      417.30      400.67     17.78 o 
  -7   7   3       60.34       55.53      7.62 o 
  -6   7   3     1942.52     1984.54     47.44 o 
  -5   7   3      334.66      309.55     14.44 o 
  -4   7   3      289.79      284.53      8.69 o 
  -3   7   3     2750.29     2643.94     39.13 o 
  -2   7   3      568.86      575.68     12.20 o 
  -1   7   3     1536.64     1619.20     25.72 o 
   0   7   3      754.05      714.94     13.88 o 
   1   7   3     1097.25     1035.08     26.65 o 
   2   7   3      189.58      175.11     10.39 o 
   3   7   3      351.15      347.31     14.67 o 
   4   7   3      347.37      314.67     14.65 o 
   5   7   3       97.88       97.58     10.04 o 
   6   7   3       58.68       60.69      9.35 o 
 -10   8   3       33.63       24.98      8.66 o 
  -9   8   3      430.58      490.56     21.16 o 
  -8   8   3      218.75      226.76     14.76 o 
  -7   8   3      354.42      334.70     16.22 o 
  -6   8   3      387.04      393.15     11.37 o 
  -5   8   3      418.93      454.90     12.02 o 
  -4   8   3      785.99      785.36     16.19 o 
  -3   8   3     2866.73     2841.70     42.38 o 
  -2   8   3       78.20       85.60      5.46 o 
  -1   8   3      535.89      557.69     12.44 o 
   0   8   3     1002.63      995.66     30.05 o 
   1   8   3      700.31      696.66     21.31 o 
   2   8   3      347.71      363.90     15.24 o 
   3   8   3       67.15       49.38      7.66 o 
   4   8   3       56.03       48.56      8.33 o 
   5   8   3       41.33       29.13      7.91 o 
   6   8   3      284.66      300.54     16.53 o 
  -9   9   3       15.77       11.19      7.76 o 
  -8   9   3       26.68       16.69      8.06 o 
  -7   9   3       32.00       17.74      7.45 o 
  -6   9   3      557.39      559.63     14.32 o 
  -5   9   3       17.34       16.49      4.40 o 
  -4   9   3       40.49       41.72      8.16 o 
  -3   9   3       33.73       29.90      4.36 o 
  -2   9   3        1.08       -0.37      3.23 o 
  -1   9   3        3.07       -2.85      3.05 o 
   0   9   3      186.60      167.68     10.93 o 
   1   9   3        5.18        7.22      5.11 o 
   2   9   3       65.50       55.45      8.04 o 
   3   9   3       57.95       67.11      8.77 o 
   4   9   3       66.53       70.22      9.70 o 
   5   9   3       32.24       31.28      8.89 o 
  -9  10   3        0.38       -1.17      7.78 o 
  -8  10   3       58.99       57.85      9.79 o 
  -7  10   3       13.54        5.28      6.93 o 
  -6  10   3      160.35      136.65      8.13 o 
  -5  10   3       75.65       69.07      6.15 o 
  -4  10   3      124.19      112.98      7.16 o 
  -3  10   3       44.59       43.55      5.19 o 
  -2  10   3        3.57       -1.18      3.29 o 
  -1  10   3        0.20       -6.03      4.80 o 
   0  10   3      163.91      136.90     10.68 o 
   1  10   3       35.49       32.41      7.35 o 
   2  10   3       21.33        6.76      6.34 o 
   3  10   3        2.56        6.32      6.24 o 
   4  10   3       12.97        4.11      7.03 o 
  -8  11   3      303.76      313.79     18.03 o 
  -7  11   3      365.34      350.12     18.09 o 
  -6  11   3      169.67      181.92      9.28 o 
  -5  11   3      325.81      360.05     11.99 o 
  -4  11   3       76.95       95.12      7.07 o 
  -3  11   3      321.32      333.79     11.21 o 
  -2  11   3      286.58      282.37     10.13 o 
  -1  11   3      175.38      166.82     12.37 o 
   0  11   3      187.61      192.28     12.75 o 
   1  11   3      140.08      142.82     11.73 o 
   2  11   3       88.11      103.01     11.29 o 
   3  11   3       76.91       55.68      9.58 o 
  -7  12   3      184.39      186.13     14.61 o 
  -6  12   3      246.73      254.10     11.15 o 
  -5  12   3      606.92      649.40     16.96 o 
  -4  12   3      228.60      256.25     10.60 o 
  -3  12   3      275.30      274.01     10.90 o 
  -2  12   3      326.82      365.57     17.84 o 
  -1  12   3       67.48       58.14      9.43 o 
   0  12   3      272.65      301.54     16.20 o 
   1  12   3      312.33      347.95     17.91 o 
   2  12   3      278.62      271.30     16.22 o 
  -5  13   3       55.91       64.96      7.56 o 
  -4  13   3       35.66       37.61      6.15 o 
  -3  13   3       26.78       35.54      8.93 o 
  -2  13   3       73.04       69.43     10.33 o 
  -1  13   3        1.03       -3.30      7.03 o 
  -1 -15   4      174.27      173.94     13.69 o 
   0 -15   4      260.98      256.77     16.07 o 
   1 -15   4       50.72       51.02     10.67 o 
   2 -15   4       53.03       41.36      6.54 o 
   3 -15   4       37.36       44.30      6.86 o 
  -3 -14   4       64.87       87.31     10.66 o 
  -2 -14   4       34.94       33.08      8.56 o 
  -1 -14   4       89.61      102.78     11.10 o 
   0 -14   4      429.44      465.23     19.83 o 
   1 -14   4      150.07      154.58      9.01 o 
   2 -14   4       11.97       17.16      5.27 o 
   3 -14   4       51.69       50.08      6.65 o 
   4 -14   4       32.75       38.29     10.00 o 
   5 -14   4       65.16       67.76     10.98 o 
  -5 -13   4      117.10      106.26     10.85 o 
  -4 -13   4      174.71      199.09     13.65 o 
  -3 -13   4      377.30      385.50     17.18 o 
  -2 -13   4      262.09      269.40     15.09 o 
  -1 -13   4      307.81      316.06     15.69 o 
   0 -13   4      761.92      793.44     17.77 o 
   1 -13   4     1166.24     1207.47     23.40 o 
   2 -13   4      528.85      521.77     29.31 o 
   3 -13   4      155.30      179.80      9.17 o 
   4 -13   4      295.35      340.29     17.05 o 
   5 -13   4      157.75      178.22     13.81 o 
   6 -13   4      117.34      103.72     13.00 o 
  -6 -12   4       16.95        5.76      5.09 o 
  -5 -12   4       29.97       26.63      7.78 o 
  -4 -12   4       44.92       40.38      7.66 o 
  -3 -12   4       23.40       14.57      6.45 o 
  -2 -12   4      123.83       95.16      9.60 o 
  -1 -12   4      194.45      196.66      8.47 o 
   0 -12   4       16.55        7.66      4.27 o 
   1 -12   4       81.78       96.20      6.59 o 
   2 -12   4      108.45      107.32      7.12 o 
   3 -12   4      278.05      270.65     14.38 o 
   4 -12   4      704.32      686.18     24.11 o 
   5 -12   4      374.80      373.08     17.99 o 
   6 -12   4       43.73       44.10      9.89 o 
   7 -12   4      241.66      240.83     16.40 o 
  -7 -11   4       33.81       58.49     11.62 o 
  -6 -11   4       66.27       65.29      6.65 o 
  -5 -11   4        8.20        8.69      5.29 o 
  -4 -11   4       10.82        6.23      4.29 o 
  -3 -11   4        1.02        0.06      3.73 o 
  -2 -11   4      102.32       84.31      6.01 o 
  -1 -11   4       44.81       37.85      4.75 o 
   0 -11   4      369.17      339.77     10.04 o 
   1 -11   4      253.34      241.23     13.95 o 
   2 -11   4      100.79       96.91      6.57 o 
   3 -11   4        2.69       -2.19      5.45 o 
   4 -11   4        0.01        7.26      6.43 o 
   5 -11   4      127.83      118.78     11.23 o 
   6 -11   4        2.29        6.28      7.32 o 
   7 -11   4       33.58       22.77      9.10 o 
  -7 -10   4      261.46      266.20     17.45 o 
  -6 -10   4      286.75      291.13     10.87 o 
  -5 -10   4      150.42      146.60      8.03 o 
  -4 -10   4      125.18      128.31      7.25 o 
  -3 -10   4      531.65      560.64     13.35 o 
  -2 -10   4        2.67        0.58      2.58 o 
  -1 -10   4        3.44        4.38      2.56 o 
   0 -10   4      351.96      337.47      7.53 o 
   1 -10   4      479.34      465.51     11.56 o 
   2 -10   4      723.67      681.62     26.78 o 
   3 -10   4      697.15      660.68     21.27 o 
   4 -10   4      301.52      278.41     13.90 o 
   5 -10   4      587.26      603.87     21.66 o 
   6 -10   4      793.74      750.51     25.40 o 
   7 -10   4       38.93       27.86      8.68 o 
   8 -10   4       91.08       76.42     11.37 o 
  -8  -9   4       18.05       23.48      9.27 o 
  -7  -9   4      194.06      182.58     15.30 o 
  -6  -9   4      420.51      435.11     12.62 o 
  -5  -9   4      407.69      429.07     11.70 o 
  -4  -9   4      511.37      564.07     13.44 o 
  -3  -9   4      963.14      950.49     14.44 o 
  -2  -9   4     1525.20     1485.46     20.15 o 
  -1  -9   4      341.86      336.97      7.30 o 
   0  -9   4     1405.25     1450.84     19.57 o 
   1  -9   4      658.94      611.70     13.05 o 
   2  -9   4      587.86      585.66     13.05 o 
   3  -9   4      973.51      975.99     26.71 o 
   4  -9   4     1149.15     1105.01     29.84 o 
   5  -9   4      600.27      622.30     21.33 o 
   6  -9   4      908.98      956.06     28.63 o 
   7  -9   4      105.06       86.37     10.46 o 
   8  -9   4      250.04      285.84     16.99 o 
  -9  -8   4      103.69       86.08     14.09 o 
  -8  -8   4       45.32       51.71     10.64 o 
  -7  -8   4       52.38       50.90     10.37 o 
  -6  -8   4       72.08       69.15      5.92 o 
  -5  -8   4       16.14       23.85      4.12 o 
  -4  -8   4      490.42      489.35     11.89 o 
  -3  -8   4      710.78      723.21     11.54 o 
  -2  -8   4      332.85      341.27      7.04 o 
  -1  -8   4      556.94      542.26      9.27 o 
   0  -8   4      185.22      161.50      4.69 o 
   1  -8   4      465.44      450.65     10.31 o 
   3  -8   4      450.17      420.35     15.17 o 
   4  -8   4      395.70      380.39     14.94 o 
   5  -8   4     1071.17     1061.10     29.05 o 
   6  -8   4      302.62      315.21     15.03 o 
   7  -8   4       72.34       66.07      9.16 o 
   8  -8   4       61.76       75.69     10.44 o 
   9  -8   4       31.36       43.66     10.02 o 
  -9  -7   4      141.97      138.94     14.92 o 
  -8  -7   4        1.54       -3.32      7.43 o 
  -7  -7   4       67.87       60.06     10.02 o 
  -6  -7   4       37.60       29.44      4.35 o 
  -5  -7   4      201.98      193.76      7.46 o 
  -4  -7   4       36.24       41.11      2.93 o 
  -3  -7   4      567.24      615.35      9.99 o 
  -2  -7   4        7.50        8.06      1.89 o 
  -1  -7   4      236.37      302.04      6.16 o 
   0  -7   4      175.21      202.02      4.99 o 
   1  -7   4      273.06      322.39      8.08 o 
   2  -7   4      272.74      292.52     11.42 o 
   3  -7   4      268.30      246.13     11.04 o 
   4  -7   4      170.75      157.60      9.56 o 
   5  -7   4      218.92      203.36     11.21 o 
   6  -7   4       64.68       61.85      8.01 o 
   7  -7   4        3.82       -2.13      6.05 o 
   8  -7   4       64.19       84.27     10.35 o 
 -10  -6   4      213.35      193.95     17.28 o 
  -9  -6   4       78.60       69.20     11.64 o 
  -8  -6   4      292.40      279.85     18.05 o 
  -7  -6   4      202.81      176.13     13.54 o 
  -6  -6   4       82.95       82.81      6.76 o 
  -5  -6   4      646.35      621.64     13.14 o 
  -4  -6   4     1427.30     1514.94     19.64 o 
  -3  -6   4      304.21      282.64      5.89 o 
  -2  -6   4      434.36      380.36      6.81 o 
  -1  -6   4        2.03        8.42      1.68 o 
   0  -6   4        2.53        0.90      1.47 o 
   1  -6   4      483.56      461.05     13.71 o 
   2  -6   4      328.52      321.47     11.44 o 
   3  -6   4       34.27       24.56      4.45 o 
   4  -6   4       14.79       14.00      4.76 o 
   5  -6   4       16.24       15.13      5.32 o 
   6  -6   4      947.44      975.53     27.09 o 
   7  -6   4      217.33      225.76     13.02 o 
   8  -6   4       54.36       49.02      8.47 o 
 -10  -5   4       51.13       50.15     11.83 o 
  -9  -5   4       49.52       37.10      9.79 o 
  -8  -5   4      167.90      182.87     14.48 o 
  -7  -5   4      180.44      193.18      8.04 o 
  -6  -5   4      575.28      594.85     12.96 o 
  -5  -5   4     1194.68     1245.00     16.71 o 
  -4  -5   4      787.88      773.80     11.28 o 
  -3  -5   4     6141.06     6822.21     75.83 o 
  -2  -5   4     2485.46     2459.22     32.81 o 
  -1  -5   4     3223.32     3254.81     37.37 o 
   0  -5   4     2293.90     2393.53     33.47 o 
   1  -5   4     3653.21     3416.95     68.02 o 
   2  -5   4      245.00      194.27      8.37 o 
   3  -5   4      572.94      533.35     15.65 o 
   4  -5   4     1010.90     1028.08     25.82 o 
   5  -5   4      247.44      232.69     10.83 o 
   6  -5   4     1102.91     1202.71     30.55 o 
   7  -5   4      542.60      586.71     19.22 o 
   9  -5   4       69.68       64.42     11.02 o 
 -10  -4   4       97.84       83.79     13.17 o 
  -9  -4   4      284.28      232.10     16.49 o 
  -8  -4   4      289.32      268.17     16.63 o 
  -7  -4   4        6.21        1.46      2.99 o 
  -6  -4   4      423.36      383.46      8.97 o 
  -5  -4   4     1407.88     1454.66     18.86 o 
  -4  -4   4      712.71      694.38     10.08 o 
  -3  -4   4     4886.85     5086.71     56.99 o 
  -2  -4   4     3292.41     3185.26     36.41 o 
  -1  -4   4     3746.34     3862.49     43.63 o 
   0  -4   4      222.85      227.76      7.93 o 
   1  -4   4      546.38      550.57     14.48 o 
   2  -4   4      159.28      117.59      6.28 o 
   3  -4   4      714.44      755.37     19.31 o 
   4  -4   4     3573.66     3707.68     74.49 o 
   5  -4   4      855.66      913.94     23.56 o 
   6  -4   4     1625.61     1679.95     38.57 o 
   7  -4   4      589.33      598.09     18.91 o 
   8  -4   4       36.62       43.95      8.83 o 
   9  -4   4       43.42       48.92     10.54 o 
 -11  -3   4       11.15        3.84      9.54 o 
 -10  -3   4       14.44        6.28      8.54 o 
  -9  -3   4       39.60       26.09      8.64 o 
  -8  -3   4      105.08      106.28     11.69 o 
  -7  -3   4       39.75       28.14      3.80 o 
  -6  -3   4        1.49        1.00      1.76 o 
  -5  -3   4      168.31      169.96      4.41 o 
  -4  -3   4      421.01      404.32      6.64 o 
  -3  -3   4     7190.65     7652.76     84.33 o 
  -2  -3   4        9.55       35.40      1.81 o 
  -1  -3   4        1.37        3.75      1.45 o 
   0  -3   4       45.30       42.66      3.69 o 
   1  -3   4      454.92      365.32     10.52 o 
   2  -3   4      174.02      156.10      6.95 o 
   3  -3   4      236.71      247.63      9.16 o 
   4  -3   4     1133.95     1186.91     27.40 o 
   5  -3   4     1314.18     1304.70     30.22 o 
   6  -3   4     1064.57     1097.68     25.79 o 
   7  -3   4       29.86       31.99      7.89 o 
   8  -3   4       74.92       63.11      9.85 o 
   9  -3   4      129.50      104.05     12.71 o 
 -11  -2   4       66.67       67.51     12.35 o 
 -10  -2   4      499.57      489.37     23.60 o 
  -9  -2   4        8.40        5.59      6.59 o 
  -8  -2   4      565.90      484.43     20.97 o 
  -7  -2   4      821.82      826.47     15.25 o 
  -6  -2   4        1.39        0.11      1.95 o 
  -5  -2   4     1627.46     1814.46     22.46 o 
  -4  -2   4     1587.64     1638.27     19.94 o 
  -3  -2   4     1097.94     1150.33     14.27 o 
  -2  -2   4       73.14       59.62      4.28 o 
  -1  -2   4      245.89      262.26      8.57 o 
   0  -2   4       10.51        9.89      2.17 o 
   1  -2   4     7202.26     7404.02    140.17 o 
   2  -2   4     2843.85     3009.28     59.52 o 
   3  -2   4       50.45       36.08      4.11 o 
   4  -2   4      225.98      245.72      7.66 o 
   5  -2   4      248.75      248.09      7.66 o 
   6  -2   4       40.11       30.28      6.76 o 
   7  -2   4      133.23      115.61     11.16 o 
   8  -2   4       37.47       24.52      8.04 o 
   9  -2   4        8.45       11.75      8.68 o 
 -11  -1   4      131.85      129.16     14.34 o 
 -10  -1   4      349.87      393.28     20.68 o 
  -9  -1   4       61.86       80.30     10.89 o 
  -8  -1   4       15.80       15.93      4.39 o 
  -7  -1   4     1708.73     1705.09     22.45 o 
  -6  -1   4       12.14       14.40      2.06 o 
  -5  -1   4     1874.32     1990.27     24.28 o 
  -4  -1   4     1857.36     1865.40     22.33 o 
  -3  -1   4      416.19      362.21     19.91 o 
  -2  -1   4        5.44        6.52      2.25 o 
  -1  -1   4     8702.09     8969.52    115.68 o 
   0  -1   4     1371.64     1318.27     19.14 o 
   1  -1   4      511.91      531.36      9.39 o 
   2  -1   4     2857.79     2909.95    113.36 o 
   3  -1   4        6.66       13.92      2.37 o 
   4  -1   4       37.57       27.48      3.00 o 
   5  -1   4       10.80       11.97      3.13 o 
   6  -1   4      350.49      376.13     16.22 o 
   7  -1   4      536.34      494.40     19.93 o 
   8  -1   4      532.47      583.50     23.29 o 
   9  -1   4       28.57       19.24      9.04 o 
 -11   0   4      264.06      266.96     18.18 o 
 -10   0   4      537.45      541.32     23.90 o 
  -9   0   4      458.09      431.44     20.12 o 
  -8   0   4      649.26      583.29     27.37 o 
  -7   0   4      492.15      466.61      8.91 o 
  -6   0   4       16.14       25.24      3.21 o 
  -5   0   4      544.46      549.99     11.82 o 
  -4   0   4     4187.38     4089.98     59.65 o 
  -3   0   4     5545.02     5416.73     77.20 o 
  -2   0   4     7915.07     8029.17     88.57 o 
  -1   0   4      119.26       92.89      3.16 o 
   0   0   4     5981.26     6325.94     82.58 o 
   1   0   4     1846.41     1813.38     26.00 o 
   2   0   4     5337.86     5466.93     72.55 o 
   3   0   4      209.82      195.06      5.66 o 
   4   0   4      104.93       97.58      4.60 o 
   5   0   4      171.28      171.54     10.85 o 
   6   0   4     1045.68     1124.48     30.85 o 
   7   0   4      660.28      738.28     24.96 o 
   8   0   4       19.71       19.80      8.01 o 
   9   0   4       63.27       84.02     12.17 o 
 -11   1   4      393.83      361.23     20.83 o 
 -10   1   4      421.97      413.30     20.85 o 
  -9   1   4       28.79       26.66      4.82 o 
  -8   1   4      425.27      389.54     22.76 o 
  -7   1   4       60.42       48.85      4.73 o 
  -6   1   4        5.76        2.08      2.53 o 
  -5   1   4      894.20      868.00     16.26 o 
  -4   1   4        4.43        1.48      1.84 o 
  -3   1   4       25.78       17.41      2.12 o 
  -2   1   4     1454.01     1440.47     17.31 o 
  -1   1   4      512.50      452.07      8.10 o 
   0   1   4      873.99      796.12     12.88 o 
   1   1   4     1953.52     2085.02     29.59 o 
   2   1   4     1208.22     1295.45     19.90 o 
   3   1   4      172.58      188.77      5.54 o 
   4   1   4      250.53      281.21     12.33 o 
   5   1   4      288.06      310.35     13.96 o 
   6   1   4        1.96        2.15      5.47 o 
   7   1   4      270.34      282.88     15.38 o 
   8   1   4       54.10       72.77     10.75 o 
 -11   2   4       15.91        7.55      7.95 o 
 -10   2   4       32.26       26.50      8.85 o 
  -9   2   4      253.51      231.85      9.54 o 
  -8   2   4      171.57      131.11      7.25 o 
  -7   2   4        0.10       -1.86      2.98 o 
  -6   2   4      361.02      330.76      9.14 o 
  -5   2   4      125.42      130.30      5.33 o 
  -4   2   4      652.93      661.24      9.52 o 
  -3   2   4        2.35        3.97      1.17 o 
  -2   2   4      332.57      325.79      6.74 o 
  -1   2   4       51.76       52.72      3.08 o 
   0   2   4      488.49      512.37      9.56 o 
   1   2   4      386.43      375.44      8.53 o 
   2   2   4      134.42       95.78      3.95 o 
   3   2   4       93.83       91.14      4.03 o 
   4   2   4        8.09        6.05      4.30 o 
   5   2   4       76.73       79.88      8.43 o 
   6   2   4       45.80       41.32      8.16 o 
   7   2   4       47.03       53.03      8.81 o 
   8   2   4        4.00       -1.29      6.72 o 
 -10   3   4      119.83      128.55     11.81 o 
  -9   3   4      531.27      567.52     14.99 o 
  -8   3   4      254.35      271.92      9.58 o 
  -7   3   4      842.04      774.85     16.43 o 
  -6   3   4      703.86      634.42     17.17 o 
  -5   3   4      131.04      151.70      5.60 o 
  -4   3   4      675.84      695.83     13.23 o 
  -3   3   4        3.51        4.11      3.08 o 
  -2   3   4     1290.80     1259.94     19.30 o 
  -1   3   4     3725.49     3839.20     52.00 o 
   0   3   4     1286.29     1257.15     19.43 o 
   1   3   4       37.86       20.10      2.42 o 
   2   3   4      363.09      343.52     13.69 o 
   3   3   4        1.99        1.40      3.86 o 
   4   3   4       24.80       15.07      5.01 o 
   5   3   4        2.83       -7.41      5.16 o 
   6   3   4        8.61        0.15      5.40 o 
   7   3   4       43.43       52.46      9.00 o 
   8   3   4       81.63       80.70     10.75 o 
 -11   4   4      155.92      149.48     13.21 o 
 -10   4   4      456.71      475.29     20.12 o 
  -9   4   4     1106.99     1118.02     31.95 o 
  -8   4   4      723.52      759.08     24.04 o 
  -7   4   4     1168.44     1052.65     29.01 o 
  -6   4   4     1376.27     1315.02     23.18 o 
  -5   4   4      348.93      325.79      6.47 o 
  -4   4   4     3901.98     3936.31     45.31 o 
  -3   4   4     1214.42     1164.44     15.01 o 
  -2   4   4      488.55      417.18      8.89 o 
  -1   4   4     3149.93     3270.98     45.34 o 
   0   4   4     3580.98     3657.20     50.32 o 
   1   4   4     2212.25     2061.47     30.21 o 
   2   4   4     4320.87     4212.72     81.42 o 
   3   4   4     1392.33     1379.11     32.93 o 
   4   4   4       43.19       53.94      7.18 o 
   5   4   4      814.83      834.05     25.40 o 
   6   4   4      533.00      526.71     20.22 o 
   7   4   4      127.86      126.46     11.81 o 
 -11   5   4       25.29       27.38      8.33 o 
 -10   5   4      137.92      140.34     12.85 o 
  -9   5   4        2.03        2.05      6.36 o 
  -8   5   4      218.41      206.28     12.94 o 
  -7   5   4      666.10      588.53     20.24 o 
  -6   5   4     1117.62     1071.74     29.20 o 
  -5   5   4       74.58       70.58      4.76 o 
  -4   5   4      850.21      844.43     15.36 o 
  -3   5   4       52.23       41.40      3.32 o 
  -2   5   4       13.96        5.37      2.24 o 
  -1   5   4        5.98        3.09      2.12 o 
   0   5   4       18.08        4.83      2.39 o 
   1   5   4      739.37      696.99     13.15 o 
   2   5   4      752.09      679.61     19.97 o 
   3   5   4     1315.29     1274.63     31.76 o 
   4   5   4       30.51       26.04      6.07 o 
   5   5   4       46.68       42.80      7.85 o 
   6   5   4       70.48       69.72      9.52 o 
   7   5   4      187.52      200.28     14.23 o 
 -10   6   4        9.22        7.39      7.28 o 
  -9   6   4       27.46        9.50      6.80 o 
  -8   6   4       33.01       26.29      6.99 o 
  -7   6   4       76.33       55.03      7.47 o 
  -6   6   4        9.12        9.29      4.93 o 
  -5   6   4      797.73      787.43     15.50 o 
  -4   6   4      901.23      915.21     16.92 o 
  -3   6   4      307.26      315.53      8.47 o 
  -2   6   4        0.74        1.25      2.31 o 
  -1   6   4      217.08      221.14      7.08 o 
   0   6   4       45.14       48.26      3.85 o 
   1   6   4      192.71      186.75     10.27 o 
   2   6   4      305.51      267.27     12.61 o 
   3   6   4      441.10      453.06     17.22 o 
   4   6   4        7.48        4.53      5.66 o 
   5   6   4        8.34        8.76      6.24 o 
   6   6   4      111.98      114.76     11.25 o 
 -10   7   4       40.22       36.37      9.66 o 
  -9   7   4      206.82      178.24     13.56 o 
  -8   7   4      575.77      548.75     21.29 o 
  -7   7   4        5.21        9.37      5.80 o 
  -6   7   4      786.63      809.90     17.92 o 
  -5   7   4      440.59      390.93     10.61 o 
  -4   7   4      112.55      112.04     12.74 o 
  -3   7   4      262.74      257.92      8.22 o 
  -2   7   4      209.10      242.00      7.78 o 
  -1   7   4      420.41      397.71     10.12 o 
   0   7   4      416.08      422.25     21.82 o 
   1   7   4       12.70       22.77      5.84 o 
   2   7   4       63.53       50.57      7.39 o 
   3   7   4       12.38        5.13      5.15 o 
   4   7   4        0.19       -4.30      5.45 o 
   5   7   4        6.04        4.51      6.66 o 
   6   7   4        4.17       -7.37      6.47 o 
 -10   8   4      124.80      111.56     12.46 o 
  -9   8   4      144.80      135.56     12.60 o 
  -8   8   4      350.69      375.82     18.43 o 
  -7   8   4       82.74      104.22     10.44 o 
  -6   8   4      274.53      282.04     15.99 o 
  -5   8   4      698.10      666.59     14.97 o 
  -4   8   4      268.19      275.64      9.04 o 
  -3   8   4      750.12      753.89     15.61 o 
  -2   8   4      563.47      570.53     15.07 o 
  -1   8   4      580.45      575.21     15.39 o 
   0   8   4      518.18      513.12     18.18 o 
   1   8   4      577.28      485.09     17.82 o 
   2   8   4      253.18      275.20     13.73 o 
   3   8   4      166.14      161.50     11.48 o 
   4   8   4      170.01      142.39     11.66 o 
   5   8   4      174.45      155.95     12.77 o 
  -9   9   4       92.51       86.17     11.16 o 
  -8   9   4      187.78      184.16     13.84 o 
  -7   9   4       32.00       25.56      7.66 o 
  -6   9   4      402.27      390.38     11.97 o 
  -5   9   4      628.43      606.70     14.67 o 
  -4   9   4      153.72      161.55      7.55 o 
  -3   9   4      444.04      486.06     23.45 o 
  -2   9   4      180.74      201.50      8.10 o 
  -1   9   4      216.84      222.42     12.17 o 
   0   9   4       94.57       86.60      9.02 o 
   1   9   4       37.46       35.10      7.35 o 
   2   9   4       11.42       -1.61      5.97 o 
   3   9   4      169.61      151.15     12.33 o 
   4   9   4       85.86       71.48      9.89 o 
  -8  10   4       32.16       45.99      9.85 o 
  -7  10   4       68.45       58.85      9.37 o 
  -6  10   4       60.76       42.36      8.45 o 
  -5  10   4      176.50      144.49      7.99 o 
  -4  10   4      508.17      514.43     16.28 o 
  -3  10   4      711.16      737.75     16.70 o 
  -2  10   4      279.72      279.50      9.89 o 
  -1  10   4      207.23      217.18     12.84 o 
   0  10   4       65.70       69.60      8.87 o 
   1  10   4       83.23       76.27      9.85 o 
   2  10   4      207.89      200.15     13.27 o 
   3  10   4       59.38       86.17     11.00 o 
  -7  11   4      100.59      109.39     14.25 o 
  -6  11   4        0.31        4.61      5.79 o 
  -5  11   4       73.10       58.29      6.34 o 
  -4  11   4        4.91       -4.53      4.31 o 
  -3  11   4        3.98       10.43      4.77 o 
  -2  11   4        6.36        6.76      6.45 o 
  -1  11   4        0.53       -5.61      5.34 o 
   0  11   4        0.43       -7.73      5.16 o 
   1  11   4       41.40       22.54      8.04 o 
   2  11   4        3.44       -1.61      6.55 o 
  -6  12   4       29.61       37.65      9.22 o 
  -5  12   4      269.66      288.15     11.51 o 
  -4  12   4       53.20       53.05      6.64 o 
  -3  12   4       83.30       72.33     10.10 o 
  -2  12   4      229.02      242.39     14.84 o 
  -1  12   4      125.95      140.19     12.50 o 
   0  12   4       87.01       98.16     11.31 o 
  -2 -15   5        7.41        3.11      7.89 o 
  -1 -15   5        6.17        2.48      7.37 o 
   0 -15   5        4.21       -0.06      7.32 o 
   1 -15   5       40.31       34.96      6.47 o 
   2 -15   5        1.49       -4.08      5.17 o 
   3 -15   5       13.40       17.36      8.43 o 
  -4 -14   5        1.41        0.71      6.76 o 
  -3 -14   5       10.91       24.60      8.06 o 
  -2 -14   5       20.56       25.21      8.22 o 
  -1 -14   5        1.46       -1.48      6.34 o 
   0 -14   5       17.72       21.46      5.60 o 
   1 -14   5       46.85       47.84      6.30 o 
   2 -14   5        0.93       -6.65      4.43 o 
   3 -14   5        1.83       -3.63      6.95 o 
   4 -14   5       10.73       12.96      8.95 o 
   5 -14   5        0.25       -7.81      7.47 o 
  -5 -13   5      166.35      175.86     12.46 o 
  -4 -13   5      181.84      202.36     12.90 o 
  -3 -13   5      135.76      128.45     11.10 o 
  -2 -13   5      602.67      606.96     21.50 o 
  -1 -13   5      826.35      846.42     18.40 o 
   0 -13   5      476.71      502.20     13.70 o 
   1 -13   5      316.74      340.61     11.38 o 
   2 -13   5      481.72      489.85     13.92 o 
   3 -13   5      159.78      153.26     12.29 o 
   4 -13   5      303.23      267.04     15.59 o 
   5 -13   5      307.28      300.87     17.22 o 
   6 -13   5       87.30      106.37     12.65 o 
  -6 -12   5      122.54      110.29     12.69 o 
  -5 -12   5      219.16      263.27     22.35 o 
  -4 -12   5      272.71      267.07     10.23 o 
  -3 -12   5       38.02       40.19      7.49 o 
  -2 -12   5       76.21       78.67      8.85 o 
  -1 -12   5     1034.11     1059.11     20.52 o 
   0 -12   5      358.00      364.54     12.09 o 
   1 -12   5       88.92       87.28      6.60 o 
   2 -12   5      299.22      284.47     10.54 o 
   3 -12   5      147.67      158.18     12.40 o 
   5 -12   5     1085.41     1108.62     33.64 o 
   6 -12   5      466.76      471.65     21.04 o 
  -7 -11   5       37.73       30.28      9.66 o 
  -6 -11   5        5.44        4.95      8.35 o 
  -5 -11   5       17.50        2.06      4.14 o 
  -4 -11   5      144.71      138.24      7.63 o 
  -3 -11   5      482.13      472.68     12.72 o 
  -2 -11   5      165.07      170.89      9.34 o 
  -1 -11   5      228.25      230.23      6.79 o 
   0 -11   5      461.17      485.42     12.28 o 
   1 -11   5       17.90       11.98      3.99 o 
   2 -11   5       49.86       36.41      6.97 o 
   3 -11   5       22.95       16.40      6.55 o 
   4 -11   5       63.41       66.80      9.18 o 
   5 -11   5      328.46      354.05     17.16 o 
   6 -11   5      493.32      537.75     21.89 o 
   7 -11   5      260.00      274.36     16.91 o 
  -8 -10   5       50.35       40.63     11.25 o 
  -7 -10   5      120.23      114.53     12.98 o 
  -6 -10   5       89.27       93.10     11.94 o 
  -5 -10   5       64.57       54.80      5.61 o 
  -4 -10   5       24.20       19.85      4.49 o 
  -3 -10   5       83.62       77.89      4.47 o 
  -2 -10   5      274.99      275.21      7.11 o 
  -1 -10   5      281.91      281.45      7.05 o 
   0 -10   5        0.16       -2.70      2.83 o 
   1 -10   5      365.43      388.78     10.70 o 
   2 -10   5      169.18      182.06     10.83 o 
   3 -10   5       16.60        9.02      5.88 o 
   4 -10   5        7.94        3.61      6.07 o 
   5 -10   5      109.54      101.19     10.41 o 
   6 -10   5       66.20       54.59      9.79 o 
   7 -10   5       98.15       90.03     11.31 o 
   8 -10   5        4.48        3.13      8.51 o 
  -8  -9   5       21.28       18.72      8.91 o 
  -7  -9   5       22.54       27.73      8.83 o 
  -6  -9   5      502.77      485.18     21.75 o 
  -5  -9   5      361.80      386.06     11.05 o 
  -4  -9   5      421.88      439.72     11.29 o 
  -3  -9   5      174.10      172.47      5.68 o 
  -2  -9   5      564.87      563.01     10.02 o 
  -1  -9   5      264.58      247.97      6.32 o 
   0  -9   5      837.50      790.63     15.27 o 
   1  -9   5      388.06      362.79      9.69 o 
   2  -9   5      870.83      853.15     23.98 o 
   3  -9   5      330.94      318.65     13.82 o 
   4  -9   5      654.22      684.10     22.02 o 
   5  -9   5       24.87       27.99      7.24 o 
   6  -9   5      101.68       96.24     10.35 o 
   7  -9   5       50.96       59.14      9.41 o 
   8  -9   5      139.66      143.57     12.85 o 
  -9  -8   5      226.96      233.98     17.91 o 
  -8  -8   5      204.24      177.22     15.09 o 
  -7  -8   5       89.01       95.79     12.14 o 
  -6  -8   5      467.38      504.17     21.43 o 
  -5  -8   5      296.33      299.81     12.69 o 
  -4  -8   5      451.63      441.35     13.40 o 
  -3  -8   5      617.96      609.91     15.35 o 
  -2  -8   5      688.29      726.35     11.92 o 
  -1  -8   5      255.07      215.79      6.06 o 
   0  -8   5      820.88      738.42     14.06 o 
   1  -8   5     1101.94     1064.48     26.78 o 
   2  -8   5      851.20      783.04     21.93 o 
   3  -8   5      371.81      346.05     14.09 o 
   4  -8   5      112.81      115.95      9.35 o 
   5  -8   5      536.29      522.08     18.85 o 
   6  -8   5      324.48      324.70     15.34 o 
   7  -8   5       16.30       20.26      7.43 o 
   8  -8   5      147.20      161.96     13.33 o 
  -9  -7   5      245.52      238.13     17.84 o 
  -8  -7   5      150.64      126.30     14.06 o 
  -7  -7   5       82.22       88.09     11.14 o 
  -6  -7   5      337.67      316.52     16.55 o 
  -5  -7   5      135.04      131.67      6.23 o 
  -4  -7   5      866.71      881.96     13.29 o 
  -3  -7   5      324.53      357.57      7.15 o 
  -2  -7   5     1220.11     1333.12     17.76 o 
  -1  -7   5     4299.05     4605.05     52.79 o 
   0  -7   5     3213.78     3440.86     47.98 o 
   1  -7   5      248.73      226.34      9.89 o 
   2  -7   5      256.69      212.96      9.89 o 
   3  -7   5      338.53      307.69     12.52 o 
   4  -7   5      205.84      201.26     10.68 o 
   5  -7   5     1114.84     1101.99     29.39 o 
   6  -7   5      466.34      492.15     18.47 o 
   7  -7   5       33.43       41.34      8.45 o 
   8  -7   5      328.69      378.78     17.07 o 
 -10  -6   5        0.05       -2.67      9.12 o 
  -9  -6   5       32.75       31.22     10.41 o 
  -8  -6   5        3.90       -5.70      6.89 o 
  -7  -6   5       29.15       15.42      7.30 o 
  -6  -6   5       50.10       44.87      8.08 o 
  -5  -6   5      178.79      199.79     11.36 o 
  -4  -6   5      157.18      183.82      4.90 o 
  -3  -6   5       23.96       38.68      2.62 o 
  -2  -6   5       59.80       57.20      3.11 o 
  -1  -6   5      953.99     1013.90     13.82 o 
   0  -6   5      631.01      704.40     18.51 o 
   1  -6   5      461.28      468.17     14.30 o 
   2  -6   5       20.28       66.03      6.22 o 
   3  -6   5      660.39      683.99     19.43 o 
   4  -6   5        0.50       -3.51      4.07 o 
   5  -6   5      563.84      519.28     17.41 o 
   6  -6   5      550.77      539.57     18.76 o 
   7  -6   5        2.82       -3.28      6.01 o 
   9  -6   5       16.77       10.27      9.75 o 
 -10  -5   5       14.12       13.31      9.60 o 
  -9  -5   5       18.58       15.09      8.93 o 
  -8  -5   5       65.27       67.72     10.44 o 
  -7  -5   5       10.46        6.76      6.53 o 
  -6  -5   5      421.39      422.33     12.52 o 
  -5  -5   5      777.99      812.22     12.08 o 
  -4  -5   5      359.96      326.99      6.36 o 
  -3  -5   5      836.62      792.57     11.32 o 
  -2  -5   5     2298.29     2370.68     28.17 o 
  -1  -5   5       72.81       72.23      2.99 o 
   0  -5   5      254.55      263.57      9.64 o 
   1  -5   5      337.05      360.35     11.75 o 
   2  -5   5      382.05      430.58     13.46 o 
   3  -5   5      271.22      273.22     10.75 o 
   4  -5   5      558.17      525.25     16.36 o 
   5  -5   5       43.04       42.28      6.07 o 
   6  -5   5        1.05       14.67      6.01 o 
   7  -5   5      193.76      190.91     11.66 o 
   8  -5   5        7.37        3.09      7.12 o 
   9  -5   5       37.48       44.14     10.98 o 
 -10  -4   5      256.88      243.25     17.72 o 
  -9  -4   5      299.44      310.62     18.37 o 
  -8  -4   5     1429.45     1483.12     43.95 o 
  -7  -4   5      153.35      144.12     11.94 o 
  -6  -4   5     1443.76     1476.09     27.36 o 
  -5  -4   5      859.05      860.03     12.64 o 
  -4  -4   5     1530.41     1530.25     19.18 o 
  -3  -4   5     2832.63     2632.31     30.83 o 
  -2  -4   5      845.08      821.10     14.78 o 
  -1  -4   5      911.02      897.76     16.59 o 
   0  -4   5     2732.62     2868.05     57.79 o 
   1  -4   5     4401.13     4788.60     93.35 o 
   2  -4   5     1636.28     1853.33     39.72 o 
   3  -4   5      390.06      370.70     12.63 o 
   4  -4   5      361.10      323.97     11.85 o 
   5  -4   5     1100.91     1146.27     28.13 o 
   6  -4   5      311.01      315.25     13.13 o 
   7  -4   5      366.99      367.01     17.59 o 
   8  -4   5       76.72      108.98     12.06 o 
   9  -4   5       61.56       76.61     12.50 o 
 -11  -3   5       73.53       66.65     12.50 o 
 -10  -3   5       14.21       11.58      8.45 o 
  -9  -3   5        9.04       19.83      7.68 o 
  -8  -3   5      736.32      737.50     27.05 o 
  -7  -3   5      701.00      710.54     15.65 o 
  -6  -3   5      819.03      842.92     16.86 o 
  -5  -3   5     2417.27     2629.80     31.22 o 
  -4  -3   5      359.61      452.19      8.29 o 
  -3  -3   5     2688.81     2629.24     30.58 o 
  -2  -3   5     2499.74     2663.31     41.61 o 
  -1  -3   5     5272.02     5599.36     79.69 o 
   0  -3   5      550.88      528.78     14.19 o 
   1  -3   5     2788.38     2750.76     55.47 o 
   2  -3   5       69.64       41.90      4.22 o 
   3  -3   5      857.26      725.82     18.66 o 
   4  -3   5      720.05      774.28     20.10 o 
   5  -3   5      298.54      323.04      9.31 o 
   6  -3   5      761.16      729.41     23.63 o 
   7  -3   5      511.75      534.75     21.31 o 
   8  -3   5      437.33      447.82     20.47 o 
   9  -3   5      239.97      233.19     16.93 o 
 -11  -2   5       16.57       11.56      9.64 o 
 -10  -2   5        7.87        1.63      7.97 o 
  -9  -2   5       38.48       43.78      9.10 o 
  -8  -2   5        1.39        1.90      3.53 o 
  -7  -2   5       57.57       66.21      5.27 o 
  -6  -2   5       56.43       29.85      3.89 o 
  -5  -2   5     1145.22     1169.18     17.70 o 
  -4  -2   5       57.88       83.97      4.45 o 
  -3  -2   5        4.66       16.48      2.35 o 
  -2  -2   5        9.55       19.59      3.35 o 
  -1  -2   5       26.60       18.70      3.01 o 
   0  -2   5     2001.68     1948.06     40.53 o 
   1  -2   5      342.12      412.36     11.92 o 
   2  -2   5      856.37      857.62     16.87 o 
   3  -2   5      175.13      137.84      5.39 o 
   4  -2   5     1049.04     1084.96     18.74 o 
   5  -2   5       97.06       84.53      5.39 o 
   6  -2   5      284.93      316.38     15.53 o 
   7  -2   5       15.51        7.64      6.97 o 
   8  -2   5        6.21        9.83      7.66 o 
 -11  -1   5        1.85       -3.42      8.35 o 
 -10  -1   5       40.42       34.47      9.22 o 
  -9  -1   5      102.04       81.72     10.85 o 
  -8  -1   5        5.82        0.46      3.58 o 
  -7  -1   5       41.07       51.32      7.78 o 
  -6  -1   5      102.87      105.54      4.54 o 
  -5  -1   5       76.97       90.66      2.89 o 
  -4  -1   5      303.85      323.31      8.23 o 
  -3  -1   5      204.06      193.03      5.78 o 
  -2  -1   5      478.77      464.45     13.92 o 
  -1  -1   5     1461.86     1537.99     23.66 o 
   0  -1   5     2454.00     2545.13     35.29 o 
   1  -1   5       77.92       75.14      5.93 o 
   2  -1   5      108.96      112.94      5.52 o 
   3  -1   5        2.99        8.76      2.42 o 
   4  -1   5      144.98      141.84      5.77 o 
   5  -1   5        0.15       -1.42      4.82 o 
   6  -1   5       25.49       18.53      6.99 o 
   7  -1   5       54.10       47.33      9.50 o 
   8  -1   5      128.72       98.00     12.06 o 
 -11   0   5       93.19       74.00     11.81 o 
 -10   0   5      470.94      401.63     20.60 o 
  -9   0   5      184.11      169.23      8.35 o 
  -8   0   5      824.33      786.50     17.42 o 
  -7   0   5     1377.24     1434.50     25.83 o 
  -6   0   5      260.74      225.05      5.20 o 
  -5   0   5      818.34      728.77     14.49 o 
  -4   0   5       87.01       75.97      4.27 o 
  -3   0   5      230.15      205.98      8.83 o 
  -2   0   5     1010.32      936.46     12.08 o 
  -1   0   5     2722.33     2657.99     51.30 o 
   0   0   5     5519.37     6106.89     83.65 o 
   1   0   5     8647.10     9500.18    123.60 o 
   2   0   5      514.38      548.00     10.76 o 
   3   0   5        2.47        1.91      2.19 o 
   4   0   5        5.33        2.31      2.54 o 
   5   0   5       85.37       78.90      8.56 o 
   6   0   5       24.14       21.33      7.01 o 
   7   0   5      131.82      140.80     12.56 o 
   8   0   5      153.09      145.62     13.54 o 
 -11   1   5      148.84      153.72     15.07 o 
 -10   1   5      281.61      274.72     17.11 o 
  -9   1   5      422.51      408.36     12.42 o 
  -8   1   5      390.32      436.07     12.23 o 
  -7   1   5     2376.97     2490.14     70.08 o 
  -6   1   5      609.23      545.97     12.42 o 
  -5   1   5     2657.19     2643.89     40.90 o 
  -4   1   5        6.09        6.12      1.26 o 
  -3   1   5      144.52      118.61      3.89 o 
  -2   1   5     1758.01     1674.85     24.10 o 
  -1   1   5     1995.66     1979.21     28.26 o 
   0   1   5     2833.59     2814.55     39.09 o 
   1   1   5      831.76      819.11     14.14 o 
   2   1   5      217.12      191.65      5.86 o 
   3   1   5       97.56       80.89      4.44 o 
   4   1   5      250.71      272.38     12.77 o 
   5   1   5      122.45      111.65      9.87 o 
   6   1   5      227.78      245.17     14.15 o 
   7   1   5      139.87      160.96     12.75 o 
   8   1   5      233.64      228.87     15.49 o 
 -10   2   5      245.71      195.17     14.23 o 
  -9   2   5      136.24      134.68      8.06 o 
  -8   2   5       35.80       62.59      5.45 o 
  -7   2   5      834.98      837.43     17.36 o 
  -6   2   5      686.90      610.58     13.32 o 
  -5   2   5      593.52      547.46     11.81 o 
  -4   2   5     2344.57     2543.68     30.04 o 
  -3   2   5      551.69      541.68      8.10 o 
  -2   2   5     3459.48     3653.20     49.65 o 
  -1   2   5      758.66      800.31     13.59 o 
   0   2   5     2560.39     2748.52     38.60 o 
   1   2   5     1415.23     1367.07     22.48 o 
   2   2   5     1526.78     1546.96     23.86 o 
   3   2   5      447.43      429.41     15.34 o 
   4   2   5      823.76      780.91     23.17 o 
   5   2   5      981.53      985.15     28.22 o 
   6   2   5      391.29      396.48     17.78 o 
   7   2   5      111.04      128.84     12.25 o 
   8   2   5       42.38       45.97      9.73 o 
 -10   3   5       70.55       58.97      8.79 o 
  -9   3   5      120.15       95.97      9.70 o 
  -8   3   5       68.80       55.05      5.31 o 
  -7   3   5      525.99      515.38     16.47 o 
  -6   3   5       10.93        1.64      2.75 o 
  -5   3   5       78.13       76.18      3.38 o 
  -4   3   5        2.51        1.69      1.39 o 
  -3   3   5      167.93      185.73      5.53 o 
  -2   3   5      808.99      882.02     17.40 o 
  -1   3   5       14.09       20.23      2.51 o 
   0   3   5       52.42       49.51      3.59 o 
   1   3   5       26.78       24.28      3.81 o 
   2   3   5      608.70      664.89     12.74 o 
   3   3   5       12.47       20.05      5.32 o 
   4   3   5      126.31      144.89     10.06 o 
   5   3   5      164.30      169.77     11.50 o 
   6   3   5        0.37        1.52      5.93 o 
   7   3   5      143.96      143.80     12.54 o 
 -11   4   5       81.36       71.60     10.70 o 
 -10   4   5       51.11       64.40      9.85 o 
  -9   4   5      675.70      587.92     21.62 o 
  -8   4   5      417.97      348.50     16.07 o 
  -7   4   5     1127.70     1109.19     30.64 o 
  -6   4   5      935.63     1003.64     27.88 o 
  -5   4   5      509.04      489.91      8.37 o 
  -4   4   5      249.56      218.08      6.60 o 
  -3   4   5      299.93      300.38      7.67 o 
  -2   4   5      210.40      195.72      6.67 o 
  -1   4   5      174.51      114.43      9.18 o 
   0   4   5     1943.36     1976.34     29.68 o 
   1   4   5     1358.16     1350.23     21.72 o 
   2   4   5      579.47      603.43     18.62 o 
   3   4   5      772.35      726.19     21.87 o 
   4   4   5      357.68      347.60     15.15 o 
   5   4   5       14.30       15.17      6.51 o 
   6   4   5       53.79       59.70      9.41 o 
   7   4   5       10.26        2.69      7.32 o 
 -11   5   5       19.67       23.16      9.12 o 
 -10   5   5      160.32      170.79     13.04 o 
  -9   5   5      280.87      244.12     14.42 o 
  -8   5   5      467.94      408.42     17.45 o 
  -7   5   5      993.91     1019.59     29.34 o 
  -6   5   5     1945.86     1918.36     45.79 o 
  -5   5   5      349.75      315.85      8.84 o 
  -4   5   5      608.84      564.41     23.39 o 
  -3   5   5      259.45      226.11      7.05 o 
  -2   5   5      730.84      728.08     13.89 o 
  -1   5   5      672.05      664.51     13.16 o 
   0   5   5      174.55      170.87      6.27 o 
   1   5   5      366.02      324.70     13.04 o 
   2   5   5       22.29       15.51      5.45 o 
   3   5   5      112.88      127.59      9.98 o 
   4   5   5      198.89      175.73     11.81 o 
   5   5   5       78.55       82.62      9.87 o 
   6   5   5      158.21      154.68     12.94 o 
 -10   6   5      140.36      152.72     13.00 o 
  -9   6   5      222.02      194.89     13.65 o 
  -8   6   5      207.14      183.39     12.35 o 
  -7   6   5      247.83      255.16     13.71 o 
  -6   6   5      193.94      218.99      8.03 o 
  -5   6   5      313.22      308.12      9.10 o 
  -4   6   5     1063.97     1060.50     19.10 o 
  -3   6   5      555.39      536.04     11.96 o 
  -2   6   5      358.93      336.57     10.60 o 
  -1   6   5     1369.25     1397.30     23.19 o 
   0   6   5     1353.02     1339.39     25.98 o 
   1   6   5     1981.95     2009.94     44.77 o 
   2   6   5      387.83      368.30     15.53 o 
   3   6   5       88.52       61.44      8.04 o 
   4   6   5      192.06      188.32     12.42 o 
   5   6   5      421.82      411.28     18.35 o 
   6   6   5      157.82      176.07     13.84 o 
 -10   7   5       22.13        8.97      7.16 o 
  -9   7   5        0.49       -6.14      5.76 o 
  -8   7   5        4.51        2.48      6.26 o 
  -7   7   5       13.56       10.29      5.80 o 
  -6   7   5      471.80      505.82     30.38 o 
  -5   7   5      254.23      229.40      8.34 o 
  -4   7   5       43.77       42.80      4.40 o 
  -3   7   5       13.10        6.72      3.31 o 
  -2   7   5       59.95       52.96      4.81 o 
  -1   7   5      273.99      290.99      8.91 o 
   0   7   5      186.66      189.63     11.06 o 
   1   7   5       52.01       40.94      6.87 o 
   2   7   5        7.82        6.59      5.26 o 
   3   7   5       60.94       49.69      8.20 o 
   4   7   5        5.94       -0.08      6.30 o 
   5   7   5        0.47       -9.99      6.66 o 
  -9   8   5        3.41       -2.19      6.43 o 
  -8   8   5       15.65       12.06      7.14 o 
  -7   8   5      110.18      103.36     10.35 o 
  -6   8   5       16.04       13.78      4.01 o 
  -5   8   5       11.60        5.14      3.57 o 
  -4   8   5      107.59      113.42      6.66 o 
  -3   8   5      122.15      134.82      7.06 o 
  -2   8   5      139.46      125.49      6.71 o 
  -1   8   5       32.31       22.28      4.62 o 
   0   8   5        3.84        5.99      5.40 o 
   1   8   5        6.99        6.05      5.91 o 
   2   8   5      171.36      163.71     11.62 o 
   3   8   5       98.94       97.96     10.44 o 
   4   8   5        3.38       -2.86      6.76 o 
  -9   9   5      244.30      268.10     16.88 o 
  -8   9   5      311.10      289.33     16.61 o 
  -7   9   5      383.27      396.27     13.98 o 
  -6   9   5      315.44      315.53     10.80 o 
  -5   9   5      429.07      426.76     16.60 o 
  -4   9   5      287.25      292.44     10.12 o 
  -3   9   5      436.64      462.25     12.49 o 
  -2   9   5       99.20      104.30      6.78 o 
  -1   9   5      127.65      137.32     10.62 o 
   0   9   5        3.07        6.66      6.32 o 
   1   9   5       16.02       14.32      6.78 o 
   2   9   5        4.02        5.95      6.80 o 
   3   9   5       49.34       41.17      8.93 o 
  -8  10   5      164.56      150.34     13.36 o 
  -7  10   5      168.70      160.82      9.28 o 
  -6  10   5      274.16      281.59     11.76 o 
  -5  10   5      388.69      396.35     12.34 o 
  -4  10   5      282.84      277.48     10.26 o 
  -3  10   5      631.06      624.45     28.34 o 
  -2  10   5      295.08      282.07     14.65 o 
  -1  10   5      427.73      402.38     17.45 o 
   0  10   5      280.74      318.80     16.13 o 
   1  10   5      425.44      423.46     18.99 o 
   2  10   5      216.65      222.15     14.57 o 
  -7  11   5       41.04       38.31      6.39 o 
  -6  11   5       66.09       61.01      6.83 o 
  -5  11   5       59.25       56.04      6.52 o 
  -4  11   5       87.41       90.28      7.20 o 
  -3  11   5      162.29      169.16      9.20 o 
  -2  11   5       58.27       67.59      9.41 o 
  -1  11   5      106.08      114.86     11.31 o 
   0  11   5       57.73       62.08      9.81 o 
   1  11   5       17.75       12.88      7.93 o 
  -5  12   5        4.41        4.96      4.96 o 
  -4  12   5       20.21       27.26      5.78 o 
  -3  12   5        0.01       -4.28      6.51 o 
  -2  12   5        6.12        6.39      7.85 o 
  -1  12   5       27.08       12.42      8.45 o 
  -2 -15   6       72.18       77.11     10.68 o 
  -1 -15   6      129.41      141.74     13.50 o 
   0 -15   6       51.73       51.00      7.04 o 
   1 -15   6      130.81      138.89      9.32 o 
   2 -15   6      186.67      176.11     13.69 o 
   3 -15   6       88.23       83.64     11.35 o 
  -4 -14   6       20.69       32.68      8.45 o 
  -3 -14   6       75.86       66.65     10.00 o 
  -2 -14   6       47.75       42.91      8.66 o 
  -1 -14   6       23.76       22.04      7.85 o 
   0 -14   6       52.51       43.75      6.07 o 
   1 -14   6       67.26       66.35      6.90 o 
   2 -14   6       51.74       57.37      9.60 o 
   3 -14   6      126.58      117.97     12.14 o 
   4 -14   6      168.36      177.63     14.92 o 
  -4 -13   6       97.75      104.59     10.79 o 
  -3 -13   6       38.12       45.72      8.41 o 
  -2 -13   6        7.78       13.79      7.07 o 
  -1 -13   6        0.38       -4.85      4.23 o 
   0 -13   6       10.56        4.83      4.86 o 
   1 -13   6        3.38        1.08      4.74 o 
   2 -13   6      181.12      150.04     12.48 o 
   3 -13   6      399.61      373.50     17.72 o 
   4 -13   6       15.13       16.69      8.22 o 
   5 -13   6       90.41       97.31     11.83 o 
  -6 -12   6      114.62      125.52     13.04 o 
  -5 -12   6      173.54      165.63     13.44 o 
  -4 -12   6      357.34      387.42     29.40 o 
  -3 -12   6     1151.18     1207.84     35.70 o 
  -2 -12   6       88.71      101.84      6.66 o 
  -1 -12   6      107.75      103.52      7.00 o 
   0 -12   6      160.29      145.54      7.80 o 
   1 -12   6      181.86      192.11      8.56 o 
   2 -12   6      158.10      156.16     11.52 o 
   3 -12   6      542.28      494.63     19.83 o 
   4 -12   6      170.45      168.07     12.96 o 
   5 -12   6      363.73      371.87     18.53 o 
   6 -12   6      206.77      206.62     15.25 o 
  -7 -11   6      185.46      184.14     16.13 o 
  -6 -11   6      156.26      154.57     13.71 o 
  -5 -11   6      408.23      424.38     19.60 o 
  -4 -11   6      189.01      211.31     12.06 o 
  -3 -11   6     1134.04     1182.31     22.69 o 
  -2 -11   6     2308.03     2371.81     30.87 o 
  -1 -11   6      413.39      421.51      9.20 o 
   0 -11   6      334.37      327.72     11.30 o 
   1 -11   6      158.50      153.18     10.41 o 
   2 -11   6      376.29      374.23     15.92 o 
   3 -11   6      380.68      369.53     16.47 o 
   4 -11   6      499.62      509.89     20.04 o 
   5 -11   6       78.12       95.39     10.91 o 
   6 -11   6      220.87      203.34     14.48 o 
   7 -11   6      217.72      218.58     15.63 o 
  -8 -10   6        0.42       -3.15      8.64 o 
  -7 -10   6       31.76       40.11     10.62 o 
  -6 -10   6       47.26       46.14      9.50 o 
  -5 -10   6      114.04       98.69     10.83 o 
  -4 -10   6        2.49        2.60      3.88 o 
  -3 -10   6       16.63       22.70      5.11 o 
  -2 -10   6       64.33       62.94      4.17 o 
  -1 -10   6      110.95      102.74      4.89 o 
   0 -10   6      486.79      474.00     14.63 o 
   1 -10   6      252.89      241.97     12.15 o 
   2 -10   6      233.37      225.88     12.13 o 
   3 -10   6      113.82      109.60      9.77 o 
   4 -10   6      150.55      127.94     10.79 o 
   5 -10   6      374.43      354.86     16.80 o 
   6 -10   6       31.41       34.56      8.74 o 
   7 -10   6       51.38       47.89     10.29 o 
  -8  -9   6       22.06       18.89      9.14 o 
  -7  -9   6       99.72       81.26     11.33 o 
  -6  -9   6        0.12       -0.27      7.18 o 
  -5  -9   6       77.82       75.02      9.85 o 
  -4  -9   6        2.75        3.14      2.58 o 
  -3  -9   6       94.33       89.95      4.65 o 
  -2  -9   6      270.07      280.86      6.97 o 
  -1  -9   6      105.78       99.98      4.48 o 
   0  -9   6        1.41        3.30      3.04 o 
   1  -9   6        0.29        1.06      4.40 o 
   2  -9   6        8.94       10.66      5.15 o 
   3  -9   6        1.47       -3.76      4.26 o 
   4  -9   6        1.35       -2.92      5.47 o 
   5  -9   6        0.20        6.99      6.05 o 
   6  -9   6        6.08       -2.44      6.37 o 
   7  -9   6        6.68        0.40      7.70 o 
  -9  -8   6       96.62      112.54     14.82 o 
  -8  -8   6       44.66       57.33     11.48 o 
  -7  -8   6      197.71      177.65     14.75 o 
  -6  -8   6       10.13       16.51      7.01 o 
  -5  -8   6      304.75      305.40     15.95 o 
  -4  -8   6      334.13      344.16     10.28 o 
  -3  -8   6      189.80      184.41      5.49 o 
  -2  -8   6       46.53       46.79      3.16 o 
  -1  -8   6     1113.42     1085.04     15.51 o 
   0  -8   6     1019.80     1004.02     25.82 o 
   1  -8   6      606.76      570.31     17.80 o 
   2  -8   6      481.59      477.79     16.34 o 
   3  -8   6        7.37        5.74      4.99 o 
   4  -8   6        5.24        1.92      5.70 o 
   5  -8   6       49.45       42.03      7.70 o 
   6  -8   6      338.24      342.05     15.88 o 
   7  -8   6        4.45        9.04      7.07 o 
   8  -8   6       63.65       79.72     10.66 o 
  -9  -7   6      404.14      375.15     21.31 o 
  -8  -7   6      299.56      318.82     18.64 o 
  -7  -7   6      831.06      795.13     28.76 o 
  -6  -7   6     1790.08     1841.74     49.67 o 
  -5  -7   6      697.33      720.17     16.44 o 
  -4  -7   6      652.89      666.80     10.92 o 
  -3  -7   6     1064.54     1165.09     16.18 o 
  -2  -7   6     2053.03     2216.95     27.43 o 
  -1  -7   6     1370.36     1387.89     18.44 o 
   0  -7   6     3732.81     3733.87     75.80 o 
   1  -7   6     1879.12     1859.44     41.64 o 
   2  -7   6     1946.16     1956.68     43.89 o 
   3  -7   6     1328.75     1317.98     32.43 o 
   4  -7   6      356.58      370.43     15.03 o 
   5  -7   6       17.29       16.63      6.16 o 
   6  -7   6      383.64      371.91     15.88 o 
   7  -7   6      248.12      249.97     13.75 o 
 -10  -6   6       65.72       62.19     11.77 o 
  -9  -6   6        9.38        7.14      8.14 o 
  -8  -6   6      144.49      134.89     12.96 o 
  -7  -6   6      221.69      212.57     14.90 o 
  -6  -6   6      309.06      316.71     15.67 o 
  -5  -6   6       10.13        9.86      3.10 o 
  -4  -6   6       50.76       53.40      3.26 o 
  -3  -6   6      172.12      217.20      5.21 o 
  -2  -6   6      598.49      558.25      9.02 o 
  -1  -6   6      595.60      535.30     11.30 o 
   1  -6   6     3481.96     3583.31     72.82 o 
   2  -6   6     1028.45      975.05     24.98 o 
   3  -6   6     1096.98     1090.22     27.78 o 
   4  -6   6      541.96      590.91     18.60 o 
   5  -6   6       44.01       48.98      7.51 o 
   6  -6   6      162.74      140.44     10.91 o 
   7  -6   6      344.09      385.63     16.65 o 
   8  -6   6      245.56      241.10     16.55 o 
 -10  -5   6        0.93       -7.74      7.58 o 
  -9  -5   6        5.14        2.57      7.91 o 
  -8  -5   6       27.79       21.97      8.26 o 
  -7  -5   6       11.07       14.34      7.24 o 
  -6  -5   6      159.20      178.77      7.38 o 
  -5  -5   6       31.31       30.38      3.72 o 
  -4  -5   6      406.83      452.04      7.76 o 
  -3  -5   6      523.59      621.45     10.63 o 
  -2  -5   6      978.36     1030.44     18.28 o 
  -1  -5   6     1438.32     1586.51     63.08 o 
   0  -5   6       12.83       22.64      3.76 o 
   1  -5   6      500.12      501.56     15.11 o 
   2  -5   6       46.04       60.25      6.26 o 
   3  -5   6      276.99      297.49     11.83 o 
   4  -5   6       78.35       78.80      7.45 o 
   5  -5   6       53.98       53.76      6.87 o 
   6  -5   6       43.96       61.71      7.53 o 
   7  -5   6       37.63       15.46      8.01 o 
   8  -5   6      125.59       90.74     12.23 o 
 -10  -4   6       99.96      110.71     13.94 o 
  -9  -4   6       25.90       41.49      9.43 o 
  -8  -4   6      478.77      444.23     20.52 o 
  -7  -4   6      127.16      120.78      6.99 o 
  -6  -4   6      431.10      421.14     11.19 o 
  -5  -4   6     2910.78     2937.50     45.64 o 
  -4  -4   6     1264.94     1315.84     16.91 o 
  -3  -4   6       24.64       30.97      3.20 o 
  -2  -4   6       13.80       13.40      2.60 o 
  -1  -4   6      201.54      215.28      8.89 o 
   0  -4   6     2378.17     2521.46     52.24 o 
   1  -4   6      393.73      401.51     12.81 o 
   2  -4   6      749.52      783.02     20.31 o 
   3  -4   6      119.55      103.90      7.18 o 
   4  -4   6        3.07        6.20      4.11 o 
   5  -4   6       87.00       76.29      7.51 o 
   6  -4   6       15.39       17.12      5.12 o 
   7  -4   6       62.68       52.40      9.75 o 
   8  -4   6        0.50      -10.39      6.93 o 
 -11  -3   6       55.65       70.74     12.50 o 
 -10  -3   6      305.70      297.01     18.66 o 
  -9  -3   6       94.77      107.39     12.02 o 
  -8  -3   6       86.51       87.40     11.10 o 
  -7  -3   6     1863.41     1849.08     31.94 o 
  -6  -3   6     1857.51     1870.02     31.54 o 
  -5  -3   6     3477.52     3649.45     81.31 o 
  -4  -3   6     2398.57     2445.93     59.46 o 
  -3  -3   6      399.18      401.74      9.40 o 
  -2  -3   6       21.68       11.32      4.02 o 
  -1  -3   6     2056.89     2200.22     46.44 o 
   0  -3   6     1268.02     1343.98     30.26 o 
   1  -3   6     1681.85     1678.45     36.50 o 
   2  -3   6     3291.23     3559.22     71.46 o 
   3  -3   6     1329.77     1267.01     29.49 o 
   4  -3   6      251.61      255.11     19.87 o 
   5  -3   6       73.69       77.88      5.79 o 
   6  -3   6      166.63      140.86     11.69 o 
   7  -3   6      150.83      148.88     12.81 o 
   8  -3   6      161.77      192.14     15.78 o 
 -11  -2   6       35.49       36.31     10.21 o 
 -10  -2   6      141.26      157.10     14.21 o 
  -9  -2   6       59.34       51.71      9.35 o 
  -8  -2   6      627.05      581.49     14.61 o 
  -7  -2   6      248.62      226.54      8.68 o 
  -6  -2   6      509.33      514.96     17.88 o 
  -5  -2   6      114.29      112.56     10.12 o 
  -4  -2   6      527.70      449.98     10.38 o 
  -3  -2   6       13.49       34.76      3.08 o 
  -2  -2   6      838.34     1173.06     14.90 o 
  -1  -2   6     1069.05     1147.45     17.70 o 
   0  -2   6     2306.80     2247.21     65.76 o 
   1  -2   6     3242.40     3373.64     46.74 o 
   2  -2   6     2941.12     3087.08     43.63 o 
   3  -2   6      645.95      645.53     12.96 o 
   4  -2   6      292.54      292.62      8.58 o 
   5  -2   6      169.62      185.46     11.85 o 
   6  -2   6      187.34      204.34     13.33 o 
   7  -2   6      257.24      275.47     16.22 o 
   8  -2   6       23.75       35.04     10.39 o 
 -11  -1   6        6.77        5.80      9.06 o 
 -10  -1   6       27.97       27.00      9.33 o 
  -9  -1   6        0.87       -3.59      3.76 o 
  -8  -1   6       98.89       78.14      8.51 o 
  -7  -1   6     1329.26     1344.24     27.78 o 
  -6  -1   6     1869.77     1931.80     32.24 o 
  -5  -1   6      656.36      699.79     14.46 o 
  -4  -1   6      183.25      206.13      8.24 o 
  -3  -1   6     1645.34     1835.86     22.13 o 
  -2  -1   6        7.94        4.23      1.43 o 
  -1  -1   6     5624.40     5994.52    119.44 o 
   1  -1   6       61.16       31.66      3.11 o 
   2  -1   6     1051.62     1112.75     18.64 o 
   3  -1   6      679.51      691.29     13.53 o 
   4  -1   6      175.00      177.47      6.84 o 
   5  -1   6       73.51      101.78     10.02 o 
   6  -1   6       51.10       51.15      8.89 o 
   7  -1   6      187.81      165.72     13.65 o 
   8  -1   6      103.12      141.61     14.11 o 
 -11   0   6       18.82       13.06      8.37 o 
 -10   0   6       25.95        8.47      8.26 o 
  -9   0   6      107.86      131.14      7.95 o 
  -8   0   6        1.74       -2.73      3.33 o 
  -7   0   6        0.58       -0.92      6.44 o 
  -6   0   6       22.42       27.01     11.64 o 
  -5   0   6       47.96       29.85      3.47 o 
  -4   0   6      147.56      147.46      7.63 o 
  -3   0   6       91.19       81.80      3.74 o 
  -2   0   6     1014.81     1122.96     17.24 o 
  -1   0   6      261.30      245.97      6.27 o 
   0   0   6      191.75      178.33      6.25 o 
   1   0   6       54.66       46.49      3.48 o 
   2   0   6       47.38       53.56      4.08 o 
   3   0   6      136.45      155.24      8.94 o 
   4   0   6        1.56        2.90      5.13 o 
   5   0   6        6.59        2.30      5.61 o 
   6   0   6        0.07       -4.05      5.80 o 
   7   0   6        0.12       -3.63      6.51 o 
   8   0   6       24.35       26.80      9.45 o 
 -11   1   6      242.65      245.79     17.22 o 
 -10   1   6      272.27      273.83     11.01 o 
  -9   1   6      781.11      833.54     19.01 o 
  -8   1   6      416.26      425.50     12.01 o 
  -7   1   6      955.74      915.69     18.69 o 
  -6   1   6      958.80      895.62     17.72 o 
  -5   1   6     3101.44     3276.89     49.87 o 
  -4   1   6     1380.46     1369.40     17.41 o 
  -3   1   6      478.87      448.87      7.21 o 
  -2   1   6       16.91        7.75      1.89 o 
  -1   1   6      184.10      180.46      5.52 o 
   0   1   6      656.78      603.45     11.53 o 
   1   1   6      247.74      228.14      6.76 o 
   2   1   6      294.28      295.01     10.95 o 
   3   1   6      207.93      207.04     11.02 o 
   4   1   6      171.63      185.17     11.46 o 
   5   1   6       85.84      111.33     10.75 o 
   6   1   6      108.61      131.47     11.66 o 
   7   1   6        2.02       -0.21      6.74 o 
 -10   2   6      120.17      137.00     11.37 o 
  -9   2   6      664.29      692.60     26.05 o 
  -8   2   6      365.93      387.08     11.42 o 
  -7   2   6      718.57      655.35     14.80 o 
  -6   2   6     1148.20     1078.94     20.13 o 
  -5   2   6     2976.73     2943.65     34.90 o 
  -4   2   6     1483.13     1488.43     18.93 o 
  -3   2   6      860.11      813.19     23.69 o 
  -2   2   6      626.27      634.61     11.74 o 
  -1   2   6     1560.13     1663.64     25.25 o 
   0   2   6     3232.01     3375.70     47.16 o 
   1   2   6     1424.62     1311.31     21.21 o 
   2   2   6      951.50      926.21     39.72 o 
   3   2   6      956.99     1021.57     27.19 o 
   4   2   6      311.94      300.24     14.19 o 
   5   2   6      318.24      335.01     15.92 o 
   6   2   6      543.13      535.04     21.37 o 
   7   2   6      149.41      158.08     13.54 o 
 -11   3   6        6.94        0.02      7.35 o 
 -10   3   6        2.51       -2.50      6.14 o 
  -9   3   6       11.93       -3.01      5.84 o 
  -8   3   6       44.04       41.22      7.83 o 
  -7   3   6      476.15      386.75     10.77 o 
  -6   3   6      354.08      323.43      9.11 o 
  -5   3   6      771.76      796.07     11.83 o 
  -4   3   6      855.43      841.31     14.88 o 
  -3   3   6     1254.16     1139.69     27.49 o 
  -2   3   6     1110.34     1138.73     18.74 o 
  -1   3   6      570.63      541.92     11.19 o 
   0   3   6      202.49      148.72      7.09 o 
   1   3   6       31.61       23.53      3.18 o 
   2   3   6      263.48      287.32     12.90 o 
   3   3   6      537.34      569.24     19.16 o 
   4   3   6       17.77       24.48      6.39 o 
   5   3   6       87.38      105.82     10.41 o 
   6   3   6      254.04      277.64     15.74 o 
   7   3   6      119.37      141.82     13.06 o 
 -11   4   6        3.61        3.96      6.72 o 
 -10   4   6       13.79       14.25      6.89 o 
  -9   4   6       16.50        4.03      5.76 o 
  -8   4   6       64.87       67.32      8.56 o 
  -7   4   6       14.11        7.70      5.72 o 
  -6   4   6        1.74       -6.07      4.05 o 
  -5   4   6       84.10       59.75      4.34 o 
  -4   4   6       18.47       10.04      2.79 o 
  -3   4   6       10.46        3.81      2.29 o 
  -2   4   6       25.03       26.49      3.24 o 
  -1   4   6      252.56      242.27      7.28 o 
   0   4   6      151.90      152.27      6.71 o 
   1   4   6       56.71       61.73      4.39 o 
   2   4   6        0.15       -5.57      3.71 o 
   3   4   6       71.67       81.22      8.81 o 
   4   4   6       36.38       31.51      7.33 o 
   5   4   6       14.43        6.41      6.07 o 
   6   4   6        7.87        7.55      7.51 o 
 -10   5   6       70.59       47.56      9.02 o 
  -9   5   6      260.38      220.21     14.11 o 
  -8   5   6      104.12      104.63     10.37 o 
  -7   5   6      217.21      239.57     13.40 o 
  -6   5   6      377.86      373.25     10.00 o 
  -5   5   6     1189.63     1133.80     19.99 o 
  -4   5   6     1027.65      976.62     17.76 o 
  -3   5   6      221.59      214.30      7.08 o 
  -2   5   6        9.63        4.84      2.79 o 
  -1   5   6      124.67      108.31      5.61 o 
   0   5   6        1.01        3.15      3.32 o 
   1   5   6      358.73      376.38     14.76 o 
   2   5   6      147.50      107.62      9.37 o 
   3   5   6       41.30       23.04      6.14 o 
   4   5   6      150.08      129.45     11.06 o 
   5   5   6        1.13       -5.53      6.82 o 
   6   5   6        0.86       -9.79      6.87 o 
 -10   6   6       98.64       99.12     11.35 o 
  -9   6   6      451.96      429.16     19.76 o 
  -8   6   6      148.13      167.20     12.48 o 
  -7   6   6       47.01       51.55      8.01 o 
  -6   6   6      171.34      162.53     11.97 o 
  -5   6   6      426.87      411.37     10.80 o 
  -4   6   6      499.95      495.79     11.81 o 
  -3   6   6      728.43      745.77     15.19 o 
  -2   6   6      548.24      569.20     12.69 o 
  -1   6   6      882.47      891.02     30.85 o 
   0   6   6      882.67      807.65     23.19 o 
   1   6   6      529.29      513.21     18.14 o 
   2   6   6      476.31      456.71     17.59 o 
   3   6   6      200.30      212.61     13.36 o 
   4   6   6      296.47      283.48     15.76 o 
   5   6   6       48.02       41.13      8.97 o 
 -10   7   6      290.50      297.95     17.49 o 
  -9   7   6      239.38      227.86     15.05 o 
  -8   7   6      627.02      640.12     23.96 o 
  -7   7   6       12.31       21.45      6.95 o 
  -6   7   6      356.11      314.44     10.06 o 
  -5   7   6      525.59      513.11     12.66 o 
  -4   7   6       47.51       45.57      5.02 o 
  -3   7   6      385.08      417.58     11.16 o 
  -2   7   6      396.76      406.64     11.04 o 
  -1   7   6      360.83      365.74     10.39 o 
   0   7   6      206.95      235.77     12.44 o 
   1   7   6      187.22      170.39     11.27 o 
   2   7   6        5.37        3.88      6.05 o 
   3   7   6      122.21      148.58     11.81 o 
   4   7   6       88.46       99.65     11.16 o 
  -9   8   6       81.62       95.41     12.00 o 
  -8   8   6      316.63      319.24     17.13 o 
  -7   8   6      156.42      143.22     11.87 o 
  -6   8   6       43.16       39.19      5.32 o 
  -5   8   6      198.08      176.37     15.41 o 
  -4   8   6       29.79       26.82      7.47 o 
  -3   8   6       19.53       23.78      4.38 o 
  -2   8   6      176.90      165.65      7.66 o 
  -1   8   6      320.29      327.19     14.65 o 
   0   8   6      122.44      108.06      9.87 o 
   1   8   6      311.77      285.26     14.86 o 
   2   8   6        0.46        1.38      6.53 o 
   3   8   6       25.68       14.27      7.43 o 
  -8   9   6       92.73       81.55     10.77 o 
  -7   9   6       12.48       28.72      7.62 o 
  -6   9   6       12.70        7.27      4.51 o 
  -5   9   6      389.08      375.93     18.74 o 
  -4   9   6      179.11      170.13      8.41 o 
  -3   9   6      119.87      109.05      7.39 o 
  -2   9   6        6.94        3.67      6.18 o 
  -1   9   6      101.18       90.28     10.23 o 
   0   9   6        7.88        3.15      6.14 o 
   1   9   6       20.47        9.08      7.07 o 
   2   9   6        1.06       -2.69      6.22 o 
  -7  10   6      226.44      249.34     15.86 o 
  -6  10   6       57.35       58.37     12.63 o 
  -5  10   6      286.47      300.94     11.28 o 
  -4  10   6      189.18      181.56     10.11 o 
  -3  10   6      238.09      213.79      9.63 o 
  -2  10   6      289.18      296.34     15.34 o 
  -1  10   6      137.19      144.60     11.75 o 
   0  10   6       85.77       76.00     10.08 o 
   1  10   6      137.32      123.42     12.14 o 
  -6  11   6      176.74      202.87     10.27 o 
  -5  11   6      328.58      354.39     12.55 o 
  -4  11   6      265.39      261.15     16.62 o 
  -3  11   6      175.43      220.52     14.71 o 
  -2  11   6       51.70       61.06      9.37 o 
  -1  11   6      137.89      138.44     13.06 o 
  -2 -15   7      201.69      225.38     15.38 o 
  -1 -15   7      154.84      187.69     14.23 o 
   0 -15   7      186.30      192.77     10.03 o 
   1 -15   7       69.55       94.91     11.94 o 
   2 -15   7      164.74      181.74     14.86 o 
  -3 -14   7       28.63       25.25      8.31 o 
  -2 -14   7       52.36       58.51      9.22 o 
  -1 -14   7      442.46      420.97     13.05 o 
   0 -14   7      361.81      373.17     12.81 o 
   1 -14   7      290.03      285.47     15.84 o 
   2 -14   7      228.69      246.52     15.30 o 
   3 -14   7      277.49      301.22     17.07 o 
   4 -14   7      213.93      213.13     15.28 o 
  -5 -13   7       30.24       41.26     10.12 o 
  -3 -13   7      184.51      171.23     11.92 o 
  -2 -13   7        0.38        3.97      4.47 o 
  -1 -13   7      229.12      223.81      9.91 o 
   0 -13   7      137.19      128.68      7.89 o 
   1 -13   7      103.62      107.97     11.31 o 
   2 -13   7      264.15      239.28     14.48 o 
   3 -13   7        1.89        1.06      6.99 o 
   4 -13   7        1.25       -5.74      6.47 o 
   5 -13   7        3.31       12.06      8.37 o 
  -6 -12   7      131.06      120.12     13.67 o 
  -5 -12   7      351.95      362.33     19.22 o 
  -4 -12   7      277.68      312.62     16.86 o 
  -3 -12   7      182.83      197.08      9.03 o 
  -2 -12   7      312.18      320.50      8.77 o 
  -1 -12   7        5.49        1.13      4.36 o 
   0 -12   7       11.30        6.47      4.46 o 
   1 -12   7      117.09       98.79     10.31 o 
   2 -12   7       20.80       22.37      7.37 o 
   3 -12   7        0.83       -1.21      6.66 o 
   4 -12   7       13.82       17.11      8.28 o 
   5 -12   7       70.91       57.74     10.33 o 
   6 -12   7       19.28       13.06      8.93 o 
  -7 -11   7      104.31       96.04     13.08 o 
  -6 -11   7      303.74      318.11     18.72 o 
  -5 -11   7      358.79      384.41     18.74 o 
  -4 -11   7      300.50      323.39     16.15 o 
  -3 -11   7      100.92      103.52      5.57 o 
  -2 -11   7      724.43      766.99     13.49 o 
  -1 -11   7      250.36      235.33      7.10 o 
   0 -11   7      279.42      241.64     12.69 o 
   1 -11   7      611.64      577.47     20.24 o 
   2 -11   7      238.18      228.30     13.19 o 
   3 -11   7      285.84      277.75     14.65 o 
   4 -11   7      329.40      299.10     15.72 o 
   5 -11   7      134.52      125.34     12.08 o 
   6 -11   7       31.76       37.48      9.41 o 
  -8 -10   7       18.94        9.68      8.79 o 
  -7 -10   7       30.37       32.39      9.41 o 
  -6 -10   7        6.57        9.10      7.66 o 
  -5 -10   7      284.60      305.04     17.05 o 
  -4 -10   7       54.80       67.57      5.81 o 
  -3 -10   7      153.43      172.64      8.29 o 
  -2 -10   7        4.88        3.71      2.83 o 
  -1 -10   7       93.04       99.85      5.16 o 
   0 -10   7      326.15      298.39     13.44 o 
   1 -10   7     1104.24     1093.16     29.70 o 
   2 -10   7      568.86      566.01     19.85 o 
   3 -10   7      723.26      675.20     22.52 o 
   4 -10   7      339.47      294.57     14.99 o 
   5 -10   7      286.95      273.05     15.19 o 
   6 -10   7      232.16      247.38     15.21 o 
   7 -10   7        8.16       11.33      8.06 o 
  -8  -9   7       76.42       85.06     13.00 o 
  -7  -9   7      593.56      550.98     24.11 o 
  -6  -9   7      985.03     1011.28     33.16 o 
  -5  -9   7     1544.45     1513.12     42.37 o 
  -4  -9   7      357.81      369.34     10.91 o 
  -3  -9   7      272.88      273.56      7.07 o 
  -2  -9   7      678.38      690.90     11.73 o 
  -1  -9   7      119.47      125.52      5.33 o 
   0  -9   7      563.50      582.98     18.70 o 
   1  -9   7      615.16      628.16     19.99 o 
   2  -9   7      789.15      773.44     23.35 o 
   3  -9   7      545.26      511.62     18.72 o 
   4  -9   7      654.53      608.29     21.23 o 
   5  -9   7        3.84        3.23      6.26 o 
   6  -9   7       71.10       75.58     10.44 o 
   7  -9   7       33.78       49.13      9.43 o 
  -9  -8   7       29.45       32.89     10.37 o 
  -8  -8   7        5.74        9.10      7.99 o 
  -7  -8   7       32.46       23.75      9.06 o 
  -6  -8   7       67.14       56.72      9.41 o 
  -5  -8   7        0.12        1.73      3.41 o 
  -4  -8   7        0.07       -3.62      3.11 o 
  -3  -8   7      200.00      194.95      5.63 o 
  -2  -8   7      637.12      700.53     11.52 o 
  -1  -8   7      282.25      284.15      8.65 o 
   0  -8   7       49.51       67.70      7.18 o 
   1  -8   7       86.51       83.49      7.99 o 
   2  -8   7       65.85       44.85      6.62 o 
   3  -8   7      115.07      100.42      9.18 o 
   4  -8   7        0.23       -1.50      5.91 o 
   5  -8   7      111.26      103.32     10.29 o 
   6  -8   7       16.61       19.72      7.30 o 
   7  -8   7       12.51       17.80      7.76 o 
  -9  -7   7      370.23      332.74     20.08 o 
  -8  -7   7      227.02      239.93     16.49 o 
  -7  -7   7      503.82      526.21     22.60 o 
  -6  -7   7      329.95      348.66     17.32 o 
  -5  -7   7      406.23      396.59     13.36 o 
  -4  -7   7      235.34      224.13     14.36 o 
  -3  -7   7      214.75      198.28      7.24 o 
  -2  -7   7      806.42      799.08     15.94 o 
  -1  -7   7     1415.74     1400.58     33.18 o 
   0  -7   7      418.91      409.73     14.34 o 
   1  -7   7      819.78      792.64     22.10 o 
   2  -7   7      215.80      237.69     11.29 o 
   3  -7   7       23.30       19.43      5.51 o 
   4  -7   7      909.53      918.10     26.13 o 
   5  -7   7      145.23      135.06     10.52 o 
   6  -7   7       32.46       43.76      8.47 o 
   7  -7   7      130.48      139.96     12.25 o 
 -10  -6   7       26.21       53.48     11.50 o 
  -9  -6   7      138.27      128.49     13.71 o 
  -8  -6   7       67.63       86.75     11.37 o 
  -7  -6   7      184.94      175.40     13.40 o 
  -6  -6   7      398.67      437.02     12.04 o 
  -5  -6   7      678.56      682.66     15.16 o 
  -4  -6   7     1040.20     1037.79     32.57 o 
  -3  -6   7       28.22       14.32      2.20 o 
  -2  -6   7      334.83      341.69      9.14 o 
  -1  -6   7     2157.47     2198.21     47.71 o 
   0  -6   7      205.41      182.58      9.41 o 
   1  -6   7     1362.23     1343.21     31.95 o 
   2  -6   7     2370.02     2510.12     54.05 o 
   3  -6   7       17.15       27.17      5.57 o 
   4  -6   7     1041.41      978.72     26.61 o 
   5  -6   7      892.31      895.03     25.57 o 
   6  -6   7      185.58      163.78     11.73 o 
   7  -6   7      268.93      281.25     16.95 o 
   8  -6   7      112.11      131.33     14.19 o 
 -10  -5   7        1.74      -11.52      7.68 o 
  -9  -5   7        1.20       -1.98      7.51 o 
  -8  -5   7      131.12      142.07     12.85 o 
  -7  -5   7     1052.97     1035.96     20.95 o 
  -6  -5   7     2347.10     2507.93     40.97 o 
  -5  -5   7     1875.42     1961.40     32.89 o 
  -4  -5   7      808.71      818.86     23.22 o 
  -3  -5   7     2897.10     3045.31     46.89 o 
  -2  -5   7      830.74      917.38     17.21 o 
  -1  -5   7     1391.39     1415.96     32.79 o 
   0  -5   7     1280.43     1231.40     29.39 o 
   1  -5   7     1835.42     1836.07     40.93 o 
   2  -5   7     2123.18     2087.62     45.69 o 
   3  -5   7      426.44      376.73     13.82 o 
   4  -5   7      287.43      253.58     12.17 o 
   5  -5   7      134.82      128.53      9.50 o 
   6  -5   7      169.61      170.41      8.37 o 
   7  -5   7      195.82      215.57     15.19 o 
   8  -5   7      394.37      466.52     22.46 o 
 -10  -4   7        4.02       -5.78      7.28 o 
  -9  -4   7       69.25       71.93     11.43 o 
  -8  -4   7       17.92       17.91      7.32 o 
  -7  -4   7      429.34      479.90     13.08 o 
  -6  -4   7       35.88       29.57      9.02 o 
  -5  -4   7      354.03      353.15     10.00 o 
  -4  -4   7       43.77       59.59      6.99 o 
  -3  -4   7     1238.38     1542.07     26.02 o 
  -2  -4   7       24.23       32.71      3.31 o 
  -1  -4   7       27.25       21.33      4.15 o 
   0  -4   7        5.91        9.27      3.76 o 
   1  -4   7      925.53     1013.98     25.17 o 
   2  -4   7        0.68       -2.94      3.30 o 
   3  -4   7        9.17       12.63      4.45 o 
   4  -4   7      258.35      249.70     10.10 o 
   5  -4   7        1.14       -3.17      3.72 o 
   6  -4   7       75.92       71.35      9.87 o 
   7  -4   7       26.59       20.78      8.03 o 
   8  -4   7       48.95       48.06     11.10 o 
 -11  -3   7       29.52       35.00     10.52 o 
 -10  -3   7       32.37       17.20      9.64 o 
  -9  -3   7      488.61      462.89     21.81 o 
  -8  -3   7        1.81       -1.09      3.70 o 
  -7  -3   7      281.26      282.24      9.88 o 
  -6  -3   7      663.61      640.20     17.56 o 
  -5  -3   7        1.41       10.68      5.16 o 
  -4  -3   7       18.21       18.72      3.11 o 
  -3  -3   7      122.13      108.37      6.73 o 
  -2  -3   7        1.35       -0.71      2.15 o 
  -1  -3   7      181.65      143.12      8.04 o 
   0  -3   7     3592.28     4180.33     83.73 o 
   1  -3   7      758.82      822.09     14.87 o 
   2  -3   7      211.06      231.28      7.26 o 
   3  -3   7      220.79      249.14      7.91 o 
   4  -3   7        7.86        8.14      3.20 o 
   5  -3   7       90.53       81.99      9.79 o 
   6  -3   7        3.76        3.59      6.78 o 
   7  -3   7        1.43        2.25      6.70 o 
 -11  -2   7       89.22      109.21     13.61 o 
 -10  -2   7      215.76      224.21     16.03 o 
  -9  -2   7      127.81      112.30      7.55 o 
  -8  -2   7      207.22      214.81      9.07 o 
  -7  -2   7      205.47      221.73      8.64 o 
  -6  -2   7     1232.23     1178.68     22.33 o 
  -5  -2   7     1355.00     1293.54     24.47 o 
  -4  -2   7       25.27       16.88      2.94 o 
  -3  -2   7      241.98      211.62      4.09 o 
  -2  -2   7      608.49      562.69     10.19 o 
  -1  -2   7        7.38       13.84      2.32 o 
   0  -2   7     1677.51     1873.16     28.04 o 
   1  -2   7      652.05      650.87     12.73 o 
   2  -2   7      837.62      850.31     15.85 o 
   3  -2   7      789.46      826.30     15.85 o 
   4  -2   7      527.28      493.33     11.91 o 
   5  -2   7      613.52      576.07     21.16 o 
   6  -2   7       65.48       60.33      9.64 o 
   7  -2   7       15.64       26.92      8.89 o 
 -11  -1   7      134.01      128.61     14.44 o 
 -10  -1   7      316.47      304.33     18.32 o 
  -9  -1   7      320.95      340.24     11.55 o 
  -8  -1   7      104.71      104.11      6.88 o 
  -7  -1   7     2593.86     2670.31     43.50 o 
  -6  -1   7     2002.17     1992.46     33.42 o 
  -5  -1   7     3378.12     3427.01     52.45 o 
  -4  -1   7     1479.67     1488.22     25.35 o 
  -3  -1   7     1803.33     1878.91     22.88 o 
  -2  -1   7       48.97       24.39      3.38 o 
  -1  -1   7     3181.92     3302.17     45.73 o 
   0  -1   7     1433.21     1637.49     25.33 o 
   1  -1   7      329.65      353.62     17.70 o 
   2  -1   7     2092.29     2170.92     34.70 o 
   3  -1   7      231.17      229.65      7.78 o 
   4  -1   7      425.35      482.65     18.39 o 
   5  -1   7      547.40      586.86     21.64 o 
   6  -1   7      103.84      152.24     12.79 o 
   7  -1   7       35.25       44.93      9.91 o 
 -11   0   7        4.99        0.73      8.16 o 
 -10   0   7       81.31       68.66      7.04 o 
  -9   0   7       46.67       41.64      5.75 o 
  -8   0   7       35.91       40.23      7.25 o 
  -7   0   7      135.81      144.09      7.76 o 
  -6   0   7      214.73      198.04      8.20 o 
  -5   0   7      223.48      236.76      7.82 o 
  -4   0   7        1.76        3.72      2.41 o 
  -3   0   7      339.61      312.95      6.97 o 
  -2   0   7       99.65       67.53      4.46 o 
  -1   0   7      916.22     1075.76     17.72 o 
   0   0   7     1680.39     1758.72     26.87 o 
   1   0   7       81.07      122.90     31.05 o 
   2   0   7      625.00      666.68     19.29 o 
   3   0   7        1.88        0.68      3.01 o 
   4   0   7       52.32       48.71      7.81 o 
   5   0   7      433.61      416.22     18.28 o 
   6   0   7      163.05      141.20     12.69 o 
   7   0   7       16.81        8.14      8.14 o 
 -10   1   7       40.77       43.93      6.36 o 
  -9   1   7      216.42      196.84     13.48 o 
  -8   1   7       89.91       74.44      6.20 o 
  -7   1   7        0.35       -0.14      3.21 o 
  -6   1   7        5.06        4.42      2.95 o 
  -5   1   7       26.63       17.74      4.31 o 
  -4   1   7     1983.96     2027.11     24.86 o 
  -3   1   7       29.08       20.92      4.42 o 
  -2   1   7        3.43        0.75      1.95 o 
  -1   1   7      754.20      828.81     14.81 o 
   0   1   7      121.29      139.07      5.64 o 
   1   1   7      131.87      117.66      5.52 o 
   2   1   7       17.42       10.22      3.92 o 
   3   1   7        3.83       -3.74      4.90 o 
   4   1   7       18.91       14.21      6.78 o 
   5   1   7        5.00       12.79      6.95 o 
   6   1   7        2.12       -0.33      7.41 o 
   7   1   7       14.69       22.00      9.08 o 
 -11   2   7      348.46      400.92     18.93 o 
 -10   2   7       94.96       75.56     10.23 o 
  -9   2   7      428.16      369.33     17.32 o 
  -8   2   7       53.73       38.71      5.06 o 
  -7   2   7      163.06      182.36     13.34 o 
  -6   2   7     1736.86     1840.70     31.04 o 
  -5   2   7     1214.54     1178.97     21.28 o 
  -4   2   7     1314.25     1235.40     19.83 o 
  -3   2   7     4053.63     4276.57     58.54 o 
  -2   2   7     1597.93     1626.86     34.54 o 
  -1   2   7        5.81        8.14      2.63 o 
   0   2   7      768.96      813.80     26.90 o 
   1   2   7        6.62        2.81      3.49 o 
   2   2   7      108.53      105.66      8.58 o 
   3   2   7     1270.26     1235.52     31.85 o 
   4   2   7      384.75      403.30     17.07 o 
   5   2   7      152.76      149.79     12.10 o 
   6   2   7      261.65      268.40     16.01 o 
 -11   3   7      138.66      163.02     13.90 o 
 -10   3   7      153.09      161.83     13.38 o 
  -9   3   7      108.63      117.43     11.81 o 
  -8   3   7       59.55       60.16      8.26 o 
  -7   3   7      354.22      382.81     16.61 o 
  -6   3   7      378.87      397.18     10.40 o 
  -5   3   7     2080.62     2043.86     27.54 o 
  -4   3   7     1075.42     1019.64     17.57 o 
  -3   3   7      854.56      840.01     15.24 o 
  -2   3   7     1690.59     1601.95     25.21 o 
  -1   3   7      237.84      232.96      7.40 o 
   0   3   7     1613.51     1531.57     24.81 o 
   1   3   7      408.22      412.49     10.27 o 
   2   3   7        3.53       -1.92      4.97 o 
   3   3   7      303.60      318.63     14.76 o 
   4   3   7      277.49      285.74     14.90 o 
   5   3   7       90.02      106.22     11.02 o 
   6   3   7      362.04      354.61     18.30 o 
 -11   4   7       72.84       71.60     10.48 o 
 -10   4   7      110.95      118.99     12.14 o 
  -9   4   7      461.49      389.32     18.28 o 
  -8   4   7       13.20       15.25      6.39 o 
  -7   4   7      180.70      199.50     12.92 o 
  -6   4   7      197.67      184.62     11.60 o 
  -5   4   7      490.84      457.50     11.64 o 
  -4   4   7      111.95       96.76      9.45 o 
  -3   4   7       57.19       58.05      4.32 o 
  -2   4   7      218.92      231.87      7.61 o 
  -1   4   7      432.03      407.08     10.39 o 
   0   4   7     1345.58     1410.10     23.67 o 
   1   4   7      737.89      794.54     22.87 o 
   2   4   7       39.91       34.12      6.74 o 
   3   4   7       90.30       91.68      9.70 o 
   4   4   7      132.76      125.32     11.06 o 
   5   4   7       64.15       78.84     10.50 o 
 -10   5   7        3.44       -6.14      6.70 o 
  -9   5   7        0.65       -6.76      5.24 o 
  -8   5   7        1.90       -4.86      5.53 o 
  -7   5   7      268.75      272.84     14.84 o 
  -6   5   7      381.47      397.52     16.99 o 
  -5   5   7       53.93       52.53      4.63 o 
  -4   5   7       62.73       53.47      4.54 o 
  -3   5   7       12.02        4.59      3.04 o 
  -2   5   7      132.16      138.88      6.54 o 
  -1   5   7        4.35        2.03      3.24 o 
   0   5   7       18.11        4.32      4.95 o 
   1   5   7       73.40       53.07      7.41 o 
   2   5   7       65.71       64.42      8.26 o 
   3   5   7       63.58       52.61      8.49 o 
   4   5   7        5.62        4.63      7.16 o 
   5   5   7       23.48       28.84      9.27 o 
 -10   6   7      155.05      168.99     13.96 o 
  -9   6   7       50.00       45.47      9.00 o 
  -8   6   7      127.73      126.53     11.87 o 
  -7   6   7      122.47       94.49     10.25 o 
  -6   6   7        5.01       -1.23      5.18 o 
  -5   6   7       60.75       57.46      4.96 o 
  -4   6   7      539.27      553.74     20.99 o 
  -3   6   7      196.18      200.30      7.64 o 
  -2   6   7      606.66      595.82     20.90 o 
  -1   6   7       27.23       20.27      3.80 o 
   0   6   7        7.24        1.73      4.76 o 
   1   6   7       82.21       63.92      8.41 o 
   2   6   7      174.37      174.19     12.58 o 
   3   6   7       26.70       21.47      7.64 o 
   4   6   7       42.56       33.93      8.41 o 
  -9   7   7      361.15      371.18     18.91 o 
  -8   7   7      360.75      371.50     18.37 o 
  -7   7   7      127.99      117.36     11.35 o 
  -6   7   7      239.76      226.86     13.94 o 
  -5   7   7      563.31      621.26     14.73 o 
  -4   7   7      378.73      400.95     11.37 o 
  -3   7   7      169.68      177.67      7.80 o 
  -2   7   7      130.60      144.36     10.39 o 
  -1   7   7      242.31      245.42     13.19 o 
   0   7   7      170.41      176.84     11.69 o 
   1   7   7      198.51      205.53     12.67 o 
   2   7   7       64.78       41.78      8.64 o 
   3   7   7       22.19       21.35      7.74 o 
  -9   8   7      186.55      192.45     14.82 o 
  -8   8   7       80.49       72.54     10.29 o 
  -7   8   7      425.12      404.95     19.03 o 
  -6   8   7      301.64      270.98     15.36 o 
  -5   8   7      491.08      491.26     13.38 o 
  -4   8   7      400.80      393.30     11.94 o 
  -3   8   7      589.40      605.35     19.51 o 
  -2   8   7      257.58      258.95      9.60 o 
  -1   8   7      318.67      313.66     15.13 o 
   0   8   7      345.59      356.70     16.45 o 
   1   8   7      262.47      261.59     14.86 o 
   2   8   7      177.99      188.78     13.88 o 
  -8   9   7        3.84       -3.67      6.62 o 
  -7   9   7        1.89       -3.51      6.32 o 
  -6   9   7       25.20       18.41      7.80 o 
  -5   9   7      132.36      144.44     18.32 o 
  -4   9   7       32.69       38.45      9.77 o 
  -3   9   7       39.17       29.47      5.31 o 
  -2   9   7        0.44       -6.95      5.28 o 
  -1   9   7       11.91        1.98      6.76 o 
   0   9   7       58.00       57.41      9.14 o 
   1   9   7       83.45       94.18     11.02 o 
  -6  10   7       18.53       12.12      7.14 o 
  -5  10   7       13.41        6.18      4.62 o 
  -4  10   7       44.39       44.11      6.05 o 
  -3  10   7        0.30       -5.09      5.59 o 
  -2  10   7       24.72       32.60      8.08 o 
  -1  10   7        0.44       -4.99      6.09 o 
   0  10   7        0.17       -5.89      6.28 o 
  -1 -15   8       74.58       98.82     13.53 o 
   0 -15   8      250.16      245.21     16.07 o 
   1 -15   8        0.53       -1.17      7.43 o 
  -2 -14   8      252.62      266.91     15.09 o 
  -1 -14   8      167.56      175.89     10.05 o 
   0 -14   8      501.62      493.73     20.41 o 
   1 -14   8       81.49      104.72     11.96 o 
   2 -14   8       50.85       66.24     10.54 o 
   3 -14   8      229.88      217.07     15.55 o 
  -5 -13   8        2.43       -5.03      7.66 o 
  -4 -13   8        7.66       -2.55      6.85 o 
  -2 -13   8      615.82      661.05     16.14 o 
  -1 -13   8      284.01      298.75     11.13 o 
   0 -13   8      607.93      597.40     22.00 o 
   1 -13   8       65.49       67.07     10.12 o 
   2 -13   8      388.47      358.22     17.76 o 
   3 -13   8      553.98      534.10     22.16 o 
   4 -13   8      185.92      171.02     14.27 o 
  -6 -12   8       12.77       13.36      8.56 o 
  -5 -12   8        1.65       -1.06      7.10 o 
  -4 -12   8       14.22        9.33      7.80 o 
  -3 -12   8       16.03       20.32      6.44 o 
  -2 -12   8       43.73       37.86      4.46 o 
  -1 -12   8       28.38       29.19      4.87 o 
   0 -12   8       76.66       70.54      9.31 o 
   1 -12   8        1.56       -0.38      6.30 o 
   2 -12   8      268.68      272.34     15.07 o 
   3 -12   8      315.83      321.91     16.72 o 
   4 -12   8      110.80      107.91     11.98 o 
   5 -12   8      140.50      170.89     15.11 o 
  -7 -11   8       21.88        9.08      8.47 o 
  -6 -11   8        4.89      -10.62      7.53 o 
  -5 -11   8        4.04        3.82      6.80 o 
  -4 -11   8      118.63      114.57     11.69 o 
  -3 -11   8      253.34      229.66      9.31 o 
  -2 -11   8      113.69      113.72      5.55 o 
  -1 -11   8      547.53      536.52     19.22 o 
   0 -11   8      132.80      126.36     10.27 o 
   1 -11   8      291.05      283.88     14.28 o 
   2 -11   8        1.24        1.46      6.18 o 
   3 -11   8        0.60        1.21      6.62 o 
   4 -11   8       79.25       85.06     10.70 o 
   5 -11   8       78.01       64.57     10.37 o 
   6 -11   8        1.58       -6.60      7.58 o 
  -8 -10   8      147.66      153.88     15.07 o 
  -7 -10   8      160.01      140.92     14.71 o 
  -6 -10   8      326.15      340.88     18.51 o 
  -5 -10   8      225.02      256.06     15.38 o 
  -4 -10   8        7.90        2.29      3.95 o 
  -3 -10   8        2.53       -1.16      3.59 o 
  -2 -10   8       27.00       26.52      3.44 o 
  -1 -10   8       28.75       29.07      6.41 o 
   0 -10   8      384.60      387.67     16.07 o 
   1 -10   8      398.75      387.02     16.09 o 
   2 -10   8       46.86       38.56      7.56 o 
   3 -10   8      104.18       98.44     10.33 o 
   4 -10   8      122.90      104.82     11.00 o 
   5 -10   8       69.04       53.42      9.31 o 
   6 -10   8       41.16       45.97     10.31 o 
  -8  -9   8      337.73      360.81     20.62 o 
  -7  -9   8      852.63      828.50     30.83 o 
  -6  -9   8     1043.03     1070.58     34.54 o 
  -5  -9   8     1224.74     1168.99     23.29 o 
  -4  -9   8      663.78      648.79     15.52 o 
  -3  -9   8      299.24      300.87      9.76 o 
  -2  -9   8     1415.47     1516.76     26.94 o 
  -1  -9   8      329.50      317.57     13.82 o 
   0  -9   8     1418.87     1412.12     35.27 o 
   1  -9   8      477.56      435.34     16.59 o 
   2  -9   8      444.45      432.94     16.91 o 
   3  -9   8     1549.52     1499.93     38.28 o 
   4  -9   8      921.57      914.46     27.70 o 
   5  -9   8       86.73      109.89     11.23 o 
   6  -9   8      168.74      191.53     13.75 o 
  -9  -8   8       10.69       -0.50      8.89 o 
  -8  -8   8       17.53        6.70      8.54 o 
  -7  -8   8      209.99      209.60     15.21 o 
  -6  -8   8      297.00      333.55     18.05 o 
  -5  -8   8      747.36      733.49     28.51 o 
  -4  -8   8       49.95       45.42      4.81 o 
  -3  -8   8      139.18      158.22      7.31 o 
  -2  -8   8      939.18      978.03     25.65 o 
  -1  -8   8        2.20        1.84      4.63 o 
   0  -8   8      136.73      123.08      9.10 o 
   1  -8   8      705.92      682.51     20.95 o 
   2  -8   8       72.23       88.50      8.43 o 
   3  -8   8     1407.46     1312.78     34.04 o 
   4  -8   8     1207.76     1236.37     33.41 o 
   5  -8   8       29.31       29.55      7.64 o 
   6  -8   8      149.77      154.47     12.14 o 
   7  -8   8       58.28       80.87     10.85 o 
  -9  -7   8       27.70       24.88      9.41 o 
  -8  -7   8      198.82      208.14     16.26 o 
  -7  -7   8       59.88       49.46      9.22 o 
  -6  -7   8       55.46       53.15     13.17 o 
  -5  -7   8       42.76       47.58      5.86 o 
  -4  -7   8      306.91      301.78     11.16 o 
  -3  -7   8        8.10        9.33      5.27 o 
  -2  -7   8       16.29       29.24      6.33 o 
  -1  -7   8       32.20       34.52      5.47 o 
   0  -7   8        4.23        2.78      4.38 o 
   1  -7   8       50.39       46.47      6.60 o 
   2  -7   8      116.16      107.54      8.85 o 
   3  -7   8      165.07      151.74     10.35 o 
   4  -7   8      171.34      150.52     10.79 o 
   5  -7   8      298.35      266.66     14.32 o 
   6  -7   8        0.31       -3.84      6.64 o 
   7  -7   8        9.50        9.85      8.35 o 
 -10  -6   8      172.72      209.69     17.93 o 
  -9  -6   8       75.40       85.48     12.12 o 
  -8  -6   8      126.80      133.71     13.10 o 
  -7  -6   8      192.17      191.20      8.56 o 
  -6  -6   8      514.51      504.22     13.32 o 
  -5  -6   8      431.67      440.24     11.99 o 
  -4  -6   8     2426.62     2535.17     40.99 o 
  -3  -6   8      241.78      212.14      7.89 o 
  -2  -6   8       41.98       37.94      4.02 o 
  -1  -6   8      572.25      518.34     16.76 o 
   0  -6   8       44.16       30.22      5.47 o 
   1  -6   8        6.42       -0.23      4.19 o 
   2  -6   8      214.18      223.06     11.21 o 
   3  -6   8        1.05       -1.02      5.05 o 
   4  -6   8       63.86       49.27      7.22 o 
   5  -6   8      402.07      439.33     17.41 o 
   6  -6   8       24.15       32.07      5.63 o 
   7  -6   8       61.73       60.43     11.12 o 
 -10  -5   8       99.06      124.44     14.15 o 
  -9  -5   8      108.43      110.17     12.81 o 
  -8  -5   8       50.85       50.69      9.70 o 
  -7  -5   8       60.45       60.10      5.88 o 
  -6  -5   8      105.38      115.54      6.97 o 
  -5  -5   8     1821.09     1848.55     42.95 o 
  -4  -5   8     2883.03     2888.89     45.59 o 
  -3  -5   8     1187.48     1148.98     21.21 o 
  -2  -5   8     2116.18     2177.76     54.05 o 
  -1  -5   8     3211.21     3372.97     70.13 o 
   0  -5   8      733.00      706.61     20.18 o 
   1  -5   8      223.72      197.94     10.27 o 
   2  -5   8      780.40      783.69     22.06 o 
   3  -5   8      156.47      141.59      9.96 o 
   4  -5   8     1157.98     1213.18     31.14 o 
   5  -5   8     1084.72     1112.56     21.88 o 
   6  -5   8      172.01      170.58     13.69 o 
   7  -5   8      162.91      198.25     15.28 o 
 -10  -4   8      165.25      178.97     16.30 o 
  -9  -4   8       46.25       46.79     10.04 o 
  -8  -4   8       72.65       84.60      6.75 o 
  -7  -4   8       32.57       35.22      5.55 o 
  -6  -4   8      129.58      148.55      7.63 o 
  -5  -4   8      771.77      742.29     16.06 o 
  -4  -4   8     1067.87     1074.96     21.20 o 
  -3  -4   8      114.73       86.10      6.34 o 
  -2  -4   8      841.52      852.25     23.65 o 
  -1  -4   8      878.30      832.11     22.85 o 
   0  -4   8      472.21      431.04     14.78 o 
   1  -4   8      191.56      180.78      9.54 o 
   2  -4   8      338.44      311.12     12.44 o 
   3  -4   8       44.56       43.29      4.72 o 
   4  -4   8     1300.39     1295.94     23.42 o 
   5  -4   8      745.65      772.49     17.13 o 
   6  -4   8      121.86      134.41     12.73 o 
   7  -4   8      130.87      126.57     13.46 o 
 -11  -3   8       34.66       46.70     11.43 o 
 -10  -3   8       24.57       41.42     10.12 o 
  -9  -3   8       66.79       61.65     10.62 o 
  -8  -3   8        0.15        1.60      4.22 o 
  -7  -3   8     2101.64     2130.45     36.62 o 
  -6  -3   8      115.15      110.62      6.98 o 
  -5  -3   8      188.51      197.79      7.82 o 
  -4  -3   8        2.74        1.72      2.69 o 
  -3  -3   8       42.29       48.58      2.55 o 
  -2  -3   8      151.24      147.54      4.94 o 
  -1  -3   8     2220.72     2273.66     45.35 o 
   0  -3   8      187.21      223.11      7.02 o 
   1  -3   8        1.19        5.95      2.72 o 
   2  -3   8       21.24       24.13      3.65 o 
   3  -3   8        4.39        8.26      5.59 o 
   4  -3   8      452.65      488.71     12.50 o 
   5  -3   8       10.04       -0.92      7.22 o 
   6  -3   8       58.43       53.05      9.91 o 
   7  -3   8      125.97      124.65     13.63 o 
 -11  -2   8      102.07      114.05     14.06 o 
 -10  -2   8      483.10      479.00     22.87 o 
  -9  -2   8      104.80      113.23      8.35 o 
  -8  -2   8      904.45      939.62     30.44 o 
  -7  -2   8      190.05      183.43     13.01 o 
  -6  -2   8       86.53      100.80      9.68 o 
  -5  -2   8        1.26        0.26      3.36 o 
  -4  -2   8      615.61      634.62     14.72 o 
  -3  -2   8      791.62      799.69     11.39 o 
  -2  -2   8      232.12      223.82      8.53 o 
  -1  -2   8      100.23      119.25      6.61 o 
   0  -2   8       81.69       72.77      4.71 o 
   1  -2   8        3.61        0.16      2.49 o 
   2  -2   8       45.68       39.14      4.19 o 
   3  -2   8      419.30      433.47     11.17 o 
   4  -2   8      422.18      398.84     17.30 o 
   5  -2   8      159.84      157.91     13.61 o 
   6  -2   8       38.47       29.68      8.62 o 
   7  -2   8        0.28       -2.94      8.45 o 
 -11  -1   8      113.73      116.82     13.29 o 
 -10  -1   8      512.65      516.30     17.83 o 
  -9  -1   8     1081.02     1111.98     23.49 o 
  -8  -1   8       83.45       79.99     16.45 o 
  -7  -1   8       57.55       56.81      5.39 o 
  -6  -1   8        4.36        4.59      3.39 o 
  -5  -1   8      926.50      993.85     19.43 o 
  -4  -1   8     2344.02     2445.31     39.01 o 
  -3  -1   8      756.66      689.56     12.03 o 
  -2  -1   8     1164.26     1193.49     19.08 o 
  -1  -1   8      747.21      760.39     24.40 o 
   0  -1   8     1391.28     1466.46     23.57 o 
   1  -1   8       13.16       12.03      4.40 o 
   2  -1   8      222.25      229.45      8.09 o 
   3  -1   8      240.60      248.82      8.55 o 
   4  -1   8       32.10       27.21      7.70 o 
   5  -1   8      397.37      419.46     19.05 o 
   6  -1   8      259.63      270.44     17.05 o 
 -11   0   8      223.91      212.09     16.40 o 
 -10   0   8      385.46      383.07     13.39 o 
  -9   0   8      890.38      965.93     21.30 o 
  -8   0   8      140.45      150.42      8.14 o 
  -7   0   8      715.56      712.82     16.25 o 
  -6   0   8      767.36      740.94     15.99 o 
  -5   0   8      902.94      935.06     18.39 o 
  -4   0   8     3550.26     3828.71     63.50 o 
  -3   0   8     2057.45     2067.19     30.17 o 
  -2   0   8     1443.35     1434.39     22.65 o 
  -1   0   8     1443.94     1590.08     43.41 o 
   0   0   8     2269.99     2459.04     44.68 o 
   1   0   8      258.39      225.81      7.70 o 
   2   0   8     1313.87     1364.35     23.31 o 
   3   0   8      239.73      237.34     12.90 o 
   4   0   8      259.05      261.05     14.48 o 
   5   0   8      317.49      357.99     17.59 o 
   6   0   8      104.75      104.36     12.17 o 
 -11   1   8      168.32      181.45     14.61 o 
 -10   1   8        0.71       -4.77      4.82 o 
  -9   1   8       72.50       93.92     11.25 o 
  -8   1   8       78.00       72.37      7.89 o 
  -7   1   8       77.49       66.82      5.67 o 
  -6   1   8       34.27       38.20      7.78 o 
  -5   1   8      445.88      484.94     19.72 o 
  -4   1   8      147.19      121.10      9.22 o 
  -3   1   8       37.92       28.44      3.08 o 
  -2   1   8      172.71      162.11      8.01 o 
  -1   1   8      881.08      901.37     16.38 o 
   0   1   8      823.77      819.25     15.62 o 
   1   1   8        6.95        2.79      3.01 o 
   2   1   8     1035.92     1094.29     28.88 o 
   3   1   8       21.77       21.29      6.62 o 
   4   1   8       62.94       73.94      9.64 o 
   5   1   8      242.03      273.30     15.97 o 
   6   1   8       18.33       27.44      8.97 o 
 -11   2   8       21.44       19.57      7.66 o 
 -10   2   8        4.15        1.13      6.99 o 
  -9   2   8      279.81      239.30     15.19 o 
  -8   2   8      537.10      515.29     20.33 o 
  -7   2   8       13.35       20.89      8.97 o 
  -6   2   8      166.87      153.60      7.02 o 
  -5   2   8      211.78      195.37      8.39 o 
  -4   2   8      475.33      472.11     10.14 o 
  -3   2   8      323.05      333.05     17.78 o 
  -2   2   8      107.31      111.91      5.80 o 
  -1   2   8       96.79       99.78      5.75 o 
   0   2   8      149.33      123.88      6.05 o 
   1   2   8      362.96      403.41     10.56 o 
   2   2   8       66.92       70.01      7.95 o 
   3   2   8        0.18        1.48      5.38 o 
   4   2   8        0.12       -6.99      5.18 o 
   5   2   8       36.22       44.07      9.00 o 
   6   2   8       11.53        6.20      7.62 o 
 -10   3   8       39.98       35.71      8.58 o 
  -9   3   8      199.49      183.87     13.56 o 
  -8   3   8        2.76        9.56      6.76 o 
  -7   3   8       77.61       46.73      7.95 o 
  -6   3   8       11.35        0.46      4.99 o 
  -5   3   8      122.16      110.83      9.64 o 
  -4   3   8      838.22      820.99     15.39 o 
  -3   3   8      501.63      503.73     11.41 o 
  -2   3   8      544.65      490.44     11.35 o 
  -1   3   8       14.34        9.75      4.62 o 
   0   3   8      187.47      185.67      7.53 o 
   1   3   8      357.95      341.30     14.30 o 
   2   3   8      203.95      181.99     11.48 o 
   3   3   8       51.91       56.72      8.56 o 
   4   3   8       45.83       47.12      8.85 o 
   5   3   8       20.23       14.27      7.78 o 
 -10   4   8      239.42      251.41     15.95 o 
  -9   4   8      830.63      817.85     28.34 o 
  -8   4   8      418.74      456.73     19.72 o 
  -7   4   8      455.19      451.51     19.01 o 
  -6   4   8      373.50      334.85     15.99 o 
  -5   4   8      310.47      261.95     14.17 o 
  -4   4   8     1967.16     2062.78     32.65 o 
  -3   4   8      568.95      580.33     12.81 o 
  -2   4   8      867.65      883.44     17.11 o 
  -1   4   8       33.52       32.17      4.39 o 
   0   4   8      697.92      712.82     15.16 o 
   1   4   8      299.35      325.62     14.67 o 
   2   4   8      620.44      655.06     21.85 o 
   3   4   8      609.45      595.98     21.83 o 
   4   4   8      153.01      180.85     13.50 o 
   5   4   8       52.22       64.30     10.56 o 
 -10   5   8      121.14      108.33     12.50 o 
  -9   5   8      494.04      518.15     22.16 o 
  -8   5   8      194.00      223.69     14.78 o 
  -7   5   8       61.27       54.01      9.16 o 
  -6   5   8      588.97      556.89     21.14 o 
  -5   5   8      267.93      234.79     13.48 o 
  -4   5   8      380.89      405.84     10.88 o 
  -3   5   8        3.38       -4.20      2.80 o 
  -2   5   8       59.93       50.75      4.95 o 
  -1   5   8       19.75       16.06      5.83 o 
   0   5   8      141.55      163.59     10.75 o 
   1   5   8       68.57       55.86      8.43 o 
   2   5   8       54.12       61.23      8.64 o 
   3   5   8      180.41      200.82     13.56 o 
   4   5   8      153.15      156.14     12.94 o 
  -9   6   8        7.54        6.53      7.37 o 
  -8   6   8        3.79       -5.36      5.97 o 
  -7   6   8       22.01       14.90      7.14 o 
  -6   6   8        1.19        2.48      5.61 o 
  -5   6   8      258.28      226.01     13.69 o 
  -4   6   8      124.18      132.26      7.08 o 
  -3   6   8       53.92       50.85      5.30 o 
  -2   6   8        3.87        2.02      3.60 o 
  -1   6   8       74.29       59.35      7.81 o 
   0   6   8       80.22       77.05      9.14 o 
   1   6   8        6.43       11.50      6.24 o 
   2   6   8       37.25       40.51      8.41 o 
   3   6   8       24.25       27.09      8.39 o 
  -9   7   8      259.49      245.92     16.68 o 
  -8   7   8       81.01       82.83     11.21 o 
  -7   7   8       10.28       -3.90      6.12 o 
  -6   7   8       30.31       26.21      8.04 o 
  -5   7   8        3.62       10.12      6.99 o 
  -4   7   8      181.80      178.98     12.92 o 
  -3   7   8      105.50      107.43      7.16 o 
  -2   7   8       57.54       68.14      5.82 o 
  -1   7   8        1.49        4.09      5.74 o 
   0   7   8       12.66        8.08      6.66 o 
   1   7   8       92.49      116.68     10.87 o 
   2   7   8        0.32       -2.36      7.08 o 
  -8   8   8      600.19      619.83     25.11 o 
  -7   8   8      172.33      182.12     14.48 o 
  -6   8   8      597.27      646.82     24.88 o 
  -5   8   8      177.57      176.28     13.19 o 
  -4   8   8      670.44      628.39     23.54 o 
  -3   8   8      750.85      717.28     28.23 o 
  -2   8   8      363.47      385.75     16.82 o 
  -1   8   8       63.80       71.77      9.66 o 
   0   8   8      110.30      117.66     11.27 o 
   1   8   8      168.47      176.17     13.44 o 
  -7   9   8        5.94        5.61      7.45 o 
  -6   9   8      135.92      160.39     13.88 o 
  -5   9   8      329.48      312.97     16.95 o 
  -4   9   8      140.33      155.42      9.69 o 
  -3   9   8      191.30      206.08     13.71 o 
  -2   9   8       60.31       56.09      8.79 o 
  -1   9   8       21.72       20.30      7.49 o 
   0   9   8      140.55      132.52     12.81 o 
  -4  10   8       78.70       66.99      6.98 o 
  -3  10   8       83.72       67.66     10.25 o 
  -2 -14   9       45.46       38.40      9.08 o 
  -1 -14   9        7.12        3.48      7.62 o 
   0 -14   9      250.89      259.13     16.03 o 
   1 -14   9       65.03       52.09      9.73 o 
   2 -14   9      121.29      119.68     12.65 o 
  -5 -13   9      220.27      230.58     15.84 o 
  -4 -13   9      132.02      121.33     12.90 o 
  -3 -13   9       56.92       71.02     10.16 o 
  -2 -13   9      720.62      758.25     19.11 o 
  -1 -13   9      316.49      330.82     16.65 o 
   0 -13   9      777.84      753.78     25.55 o 
   1 -13   9      602.97      568.33     22.56 o 
   2 -13   9      168.25      161.94     13.33 o 
   3 -13   9      461.37      482.44     21.29 o 
   4 -13   9      121.09      113.34     12.81 o 
  -6 -12   9      205.30      200.51     15.63 o 
  -5 -12   9      111.50      130.60     13.71 o 
  -4 -12   9      279.48      302.10     16.32 o 
  -3 -12   9      253.70      255.53     10.60 o 
  -2 -12   9       31.11       35.89      5.86 o 
  -1 -12   9       99.79      114.51     11.23 o 
   0 -12   9      287.14      308.20     15.99 o 
   1 -12   9       34.64       33.64      8.24 o 
   2 -12   9       24.74       32.39      8.18 o 
   3 -12   9      214.23      195.39     14.17 o 
   4 -12   9       66.78       58.85     10.18 o 
  -7 -11   9       12.62        9.50      9.66 o 
  -6 -11   9       36.72       25.61      9.12 o 
  -5 -11   9       23.21       13.75      8.41 o 
  -4 -11   9       22.64       16.67      7.24 o 
  -3 -11   9      163.28      161.62      8.29 o 
  -2 -11   9      293.72      287.18     10.15 o 
  -1 -11   9        0.75       -0.10      5.70 o 
   0 -11   9       68.51       76.86      9.50 o 
   1 -11   9      331.52      313.66     15.55 o 
   2 -11   9       88.38       86.65     10.50 o 
   3 -11   9      114.20      115.22     11.41 o 
   4 -11   9       30.55       25.92      8.24 o 
   5 -11   9       36.28       30.95      9.41 o 
  -8 -10   9       33.34       24.73     10.68 o 
  -7 -10   9       66.08       69.01     11.31 o 
  -6 -10   9       43.61       56.66     10.23 o 
  -5 -10   9       46.18       46.60      9.06 o 
  -4 -10   9      149.67      148.20      8.06 o 
  -3 -10   9       95.35       84.30      6.54 o 
  -2 -10   9       13.54       13.08      4.29 o 
  -1 -10   9       22.96       28.05      6.68 o 
   0 -10   9      375.06      378.30     16.32 o 
   1 -10   9        8.41       11.69      6.64 o 
   2 -10   9      133.57      121.79     10.87 o 
   3 -10   9       36.21       19.89      7.47 o 
   4 -10   9        7.41       16.30      7.68 o 
   5 -10   9       55.18       48.25     10.08 o 
  -8  -9   9      206.23      226.53     17.74 o 
  -7  -9   9       19.40       35.25     10.35 o 
  -6  -9   9      899.77      915.15     31.51 o 
  -5  -9   9      796.19      828.18     18.93 o 
  -4  -9   9      363.70      354.86     13.23 o 
  -3  -9   9      271.69      246.14      9.28 o 
  -2  -9   9     1506.45     1540.16     27.82 o 
  -1  -9   9      834.99      839.87     25.07 o 
   0  -9   9      987.49      939.01     27.01 o 
   1  -9   9     1615.82     1619.56     40.15 o 
   2  -9   9       13.25       22.60      6.82 o 
   3  -9   9      108.02      103.70     10.52 o 
   4  -9   9      775.59      707.14     24.00 o 
   5  -9   9      371.40      338.44     16.78 o 
   6  -9   9       67.31       73.67     10.95 o 
  -9  -8   9      190.37      234.56     18.43 o 
  -8  -8   9      244.02      248.26     17.30 o 
  -7  -8   9      416.47      433.88     21.08 o 
  -6  -8   9      609.32      671.01     24.70 o 
  -5  -8   9      569.57      627.62     15.63 o 
  -4  -8   9      769.61      790.30     17.62 o 
  -3  -8   9      130.15      138.70      7.43 o 
  -2  -8   9     2308.58     2344.75     76.46 o 
  -1  -8   9      584.19      545.77     18.68 o 
   0  -8   9      690.81      659.13     21.00 o 
   1  -8   9     1018.93      965.97     27.30 o 
   2  -8   9        3.72       -2.46      5.38 o 
   3  -8   9       17.74       15.48      6.45 o 
   4  -8   9      412.77      418.41     17.49 o 
   5  -8   9      220.00      237.38     14.48 o 
   6  -8   9      285.58      269.13     15.78 o 
  -9  -7   9       67.58       53.59     11.00 o 
  -8  -7   9        3.39        3.17      8.24 o 
  -7  -7   9        2.44        1.46      7.05 o 
  -6  -7   9       42.86       40.41      5.28 o 
  -5  -7   9       45.40       36.23      7.44 o 
  -4  -7   9      135.46      128.41      7.02 o 
  -3  -7   9        9.19        8.17      3.62 o 
  -2  -7   9     1466.07     1485.59     36.69 o 
  -1  -7   9      136.28      125.36      9.43 o 
   0  -7   9      234.43      205.35     11.31 o 
   1  -7   9      462.77      429.75     16.15 o 
   2  -7   9      142.95      150.21     10.58 o 
   3  -7   9       96.43       99.10      9.54 o 
   4  -7   9      287.05      283.28     14.17 o 
   5  -7   9       86.30       81.99      9.89 o 
   6  -7   9      103.00      104.26      8.34 o 
 -10  -6   9        9.97        1.54      8.31 o 
  -9  -6   9       15.51       12.98      8.87 o 
  -8  -6   9       88.02       77.19     11.37 o 
  -7  -6   9       40.56       38.15      6.26 o 
  -6  -6   9      110.54      115.50      7.10 o 
  -5  -6   9       32.06       23.58      7.81 o 
  -4  -6   9       33.13       37.20      4.72 o 
  -3  -6   9       14.97       14.05      3.92 o 
  -2  -6   9      186.87      189.26     10.91 o 
  -1  -6   9       33.32       28.99      5.57 o 
   0  -6   9      402.88      411.86     15.40 o 
   1  -6   9      271.60      255.77     12.31 o 
   2  -6   9       66.73       78.78      8.29 o 
   3  -6   9      161.10      148.79     10.79 o 
   4  -6   9      135.89      124.69     10.21 o 
   5  -6   9        1.80       -0.17      4.52 o 
   6  -6   9        0.79       -4.47      7.26 o 
 -10  -5   9       78.85      100.54     13.17 o 
  -9  -5   9       16.09       18.01      8.68 o 
  -8  -5   9       88.48       70.97      6.75 o 
  -7  -5   9        2.04        4.44      3.98 o 
  -6  -5   9      373.09      375.85     11.81 o 
  -5  -5   9      116.53      128.58      9.64 o 
  -4  -5   9     1051.16     1092.71     21.24 o 
  -3  -5   9      143.81      155.00      7.02 o 
  -2  -5   9      817.33      780.18     22.92 o 
  -1  -5   9     1600.22     1751.62     41.24 o 
   0  -5   9      683.20      709.66     21.20 o 
   1  -5   9      650.71      616.24     19.56 o 
   2  -5   9      372.00      345.32     14.32 o 
   3  -5   9       23.12       28.11      6.15 o 
   4  -5   9      440.85      414.40     12.18 o 
   5  -5   9      343.68      336.08     12.04 o 
   6  -5   9        0.30       -6.37      7.45 o 
 -10  -4   9      600.40      637.22     27.61 o 
  -9  -4   9      433.36      438.62     21.20 o 
  -8  -4   9     1222.55     1320.92     26.40 o 
  -7  -4   9       69.09       70.72      6.15 o 
  -6  -4   9     1960.50     1938.20     33.88 o 
  -5  -4   9      255.40      256.67      9.16 o 
  -4  -4   9     1554.56     1572.01     27.72 o 
  -3  -4   9      605.48      582.76     13.57 o 
  -2  -4   9      517.19      424.96      9.42 o 
  -1  -4   9     1280.91     1247.13     20.68 o 
   0  -4   9      195.97      187.76      6.96 o 
   1  -4   9       77.07       88.21      5.57 o 
   2  -4   9      173.61      173.22      7.44 o 
   3  -4   9       48.00       70.69      5.81 o 
   4  -4   9      177.24      191.59      9.02 o 
   6  -4   9        7.10       13.02      8.03 o 
 -10  -3   9      241.21      259.84     17.20 o 
  -9  -3   9      309.02      317.44     12.13 o 
  -8  -3   9       82.58       86.16      6.87 o 
  -7  -3   9       23.37       10.68      4.36 o 
  -6  -3   9      665.25      666.08     25.83 o 
  -5  -3   9     1065.33     1117.64     21.69 o 
  -4  -3   9      169.01      166.53     15.45 o 
  -3  -3   9      929.79      938.70     26.11 o 
  -2  -3   9      929.68      870.97     15.29 o 
  -1  -3   9      689.10      638.08     12.81 o 
   0  -3   9      154.23      162.95      6.62 o 
   1  -3   9      154.88      123.98      6.29 o 
   2  -3   9      122.50      109.38      6.41 o 
   3  -3   9      135.73      156.25      9.88 o 
   4  -3   9      544.98      548.19     20.72 o 
   5  -3   9      943.84      967.71     30.78 o 
   6  -3   9       24.37       38.31     10.23 o 
 -11  -2   9        0.05        3.67      8.56 o 
 -10  -2   9       11.54       13.86      8.81 o 
  -9  -2   9        0.56       -2.02      4.28 o 
  -8  -2   9       23.47       27.78      7.18 o 
  -7  -2   9        1.23        0.22      4.41 o 
  -6  -2   9      104.36       88.70      6.25 o 
  -5  -2   9      370.36      360.36     10.59 o 
  -4  -2   9       92.94      116.70     12.43 o 
  -3  -2   9      264.99      266.45     12.54 o 
  -2  -2   9     1298.69     1392.49     22.20 o 
  -1  -2   9      116.16      124.53     12.69 o 
   0  -2   9      429.60      397.14      9.99 o 
   1  -2   9      354.42      378.53     10.73 o 
   2  -2   9      159.24      160.31     12.08 o 
   3  -2   9       17.21       21.96      4.62 o 
   4  -2   9      493.70      497.80     20.04 o 
   5  -2   9       80.31       71.50     10.75 o 
   6  -2   9        8.53        4.22      8.51 o 
 -11  -1   9        0.59        2.17      7.85 o 
 -10  -1   9      179.19      177.12      9.73 o 
  -9  -1   9        0.77        0.74      4.76 o 
  -8  -1   9       73.02       82.23     13.73 o 
  -7  -1   9       66.17       66.54      5.80 o 
  -6  -1   9        1.60        1.75      3.27 o 
  -5  -1   9        2.18        0.50      3.00 o 
  -4  -1   9      805.52      861.84     17.63 o 
  -3  -1   9      268.03      287.47     13.19 o 
  -2  -1   9        3.86        7.15      2.59 o 
  -1  -1   9       40.64       35.56      3.91 o 
   0  -1   9     1033.07     1008.19     18.36 o 
   1  -1   9      201.55      229.63      9.55 o 
   2  -1   9       68.55       73.82      5.51 o 
   3  -1   9      127.28      103.84     10.10 o 
   4  -1   9      153.07      155.64     12.54 o 
   5  -1   9       15.84       13.25      8.14 o 
   6  -1   9       17.50       21.87      8.81 o 
 -11   0   9      275.15      295.88     12.51 o 
 -10   0   9     1152.26     1191.78     42.42 o 
  -9   0   9      588.19      581.62     21.58 o 
  -8   0   9     1437.62     1440.38     42.23 o 
  -7   0   9      994.49     1031.28     21.11 o 
  -6   0   9      527.18      565.11     13.80 o 
  -5   0   9      673.57      717.04     21.38 o 
  -4   0   9     1998.98     2042.46     48.13 o 
  -3   0   9     1429.22     1513.97     37.67 o 
  -2   0   9     1682.86     1698.83     26.62 o 
  -1   0   9     2025.09     2123.68     35.81 o 
   0   0   9      342.18      394.82     10.37 o 
   1   0   9      618.08      654.08     14.29 o 
   2   0   9       28.00       41.09      6.25 o 
   3   0   9      200.81      210.12     12.79 o 
   4   0   9       21.33       12.60      7.26 o 
   5   0   9      194.40      219.98     15.05 o 
 -11   1   9      109.13      109.75     12.42 o 
 -10   1   9      428.61      446.84     20.33 o 
  -9   1   9      186.50      206.26      9.70 o 
  -8   1   9        8.50        8.97      4.16 o 
  -7   1   9       10.02       12.53      4.47 o 
  -6   1   9       37.29       46.75      6.24 o 
  -5   1   9      381.83      388.43     15.01 o 
  -4   1   9      566.93      513.83     18.62 o 
  -3   1   9      230.29      215.61      6.84 o 
  -2   1   9      282.18      277.56      8.26 o 
  -1   1   9     1071.55     1078.94     19.37 o 
   0   1   9     1468.06     1472.54     24.81 o 
   1   1   9      345.49      376.89     10.50 o 
   2   1   9      224.49      260.78     13.19 o 
   3   1   9      107.01      105.09     10.23 o 
   4   1   9      139.60      133.66     12.00 o 
   5   1   9      417.22      450.64     20.39 o 
 -10   2   9       41.78       41.95      9.43 o 
  -9   2   9       88.44       85.92     11.16 o 
  -8   2   9        5.42        1.75      5.82 o 
  -7   2   9        2.22       12.25      6.39 o 
  -6   2   9       64.99       68.38      5.40 o 
  -5   2   9      411.70      398.34     16.91 o 
  -4   2   9      293.31      268.85     13.69 o 
  -3   2   9       40.28       44.27      3.96 o 
  -2   2   9      220.12      193.75      7.28 o 
  -1   2   9        5.35        0.24      3.09 o 
   0   2   9     1223.61     1329.57     23.24 o 
   1   2   9       29.62       37.48      6.62 o 
   2   2   9      252.13      262.53     13.57 o 
   3   2   9       75.98       90.13     10.00 o 
   4   2   9       20.73       20.47      8.16 o 
   5   2   9      153.01      180.49     13.94 o 
 -10   3   9       28.84       16.28      8.03 o 
  -9   3   9        3.01        1.82      7.41 o 
  -8   3   9       14.79        3.34      6.34 o 
  -7   3   9        0.56        2.59      5.88 o 
  -6   3   9        5.15        2.09      5.57 o 
  -5   3   9      556.80      514.42     19.87 o 
  -4   3   9       75.05       69.53      8.31 o 
  -3   3   9      100.05       95.56      5.70 o 
  -2   3   9      385.37      395.63     14.81 o 
  -1   3   9      657.67      674.49     19.89 o 
   0   3   9       57.34       46.47      8.71 o 
   1   3   9       25.41       19.14      6.22 o 
   2   3   9        9.98       -4.47      5.26 o 
   3   3   9        4.51        9.33      7.20 o 
   4   3   9       42.38       37.25      9.39 o 
 -10   4   9      202.29      245.12     16.88 o 
  -9   4   9      652.46      663.41     25.65 o 
  -8   4   9     1367.01     1346.90     38.82 o 
  -7   4   9      540.76      514.42     21.10 o 
  -6   4   9      444.21      431.02     18.85 o 
  -5   4   9       43.19       44.60      7.85 o 
  -4   4   9      114.58      120.70     10.44 o 
  -3   4   9      355.58      342.04     10.00 o 
  -2   4   9        9.67        7.55      3.50 o 
  -1   4   9       24.05       20.70      4.14 o 
   0   4   9      334.15      356.22     15.36 o 
   1   4   9      269.52      274.43     13.88 o 
   2   4   9      105.30      114.07     11.18 o 
   3   4   9      131.70      141.26     12.60 o 
   4   4   9        3.41        6.89      7.20 o 
  -9   5   9      134.46      148.06     13.31 o 
  -8   5   9      192.41      197.27     14.32 o 
  -7   5   9      287.09      272.61     15.59 o 
  -6   5   9      390.31      375.32     17.89 o 
  -5   5   9      301.89      344.03     17.20 o 
  -4   5   9      679.74      649.64     22.98 o 
  -3   5   9       24.94       24.82      4.43 o 
  -2   5   9       55.81       50.87      5.23 o 
  -1   5   9       48.69       39.59      7.20 o 
   0   5   9      271.64      294.23     14.32 o 
   1   5   9      289.85      300.93     15.13 o 
   2   5   9       69.59       72.62      9.48 o 
   3   5   9      177.27      184.60     13.69 o 
  -9   6   9       75.35       85.92     11.43 o 
  -8   6   9       19.68       26.61      8.45 o 
  -7   6   9      319.03      278.98     16.43 o 
  -6   6   9      191.62      191.59     14.11 o 
  -5   6   9       89.86       90.28     10.33 o 
  -4   6   9     1911.79     2002.59     49.98 o 
  -3   6   9      145.69      145.29      8.39 o 
  -2   6   9      208.28      212.43     14.03 o 
  -1   6   9      229.53      232.73     13.52 o 
   0   6   9      187.79      164.99     11.71 o 
   1   6   9      182.13      184.16     13.04 o 
   2   6   9      196.18      235.38     14.88 o 
  -8   7   9       66.86       72.25     11.33 o 
  -7   7   9       59.98       67.80     10.27 o 
  -6   7   9       98.62       96.91     11.23 o 
  -5   7   9        0.10       -7.98      5.32 o 
  -4   7   9      165.30      145.95     12.27 o 
  -3   7   9        2.82       -1.65      3.80 o 
  -2   7   9        7.69       -0.50      5.32 o 
  -1   7   9       23.08       23.35      7.81 o 
   0   7   9       86.18       91.01     10.46 o 
   1   7   9       14.89       13.13      7.47 o 
  -7   8   9      111.32      129.32     12.81 o 
  -6   8   9      391.20      365.44     18.95 o 
  -5   8   9       69.01       63.69     10.14 o 
  -4   8   9       66.68       64.32      9.75 o 
  -3   8   9       95.28      115.07     11.21 o 
  -2   8   9       59.57       56.16      9.58 o 
  -1   8   9       14.78        0.83      6.59 o 
   0   8   9        4.58        0.52      6.66 o 
  -5   9   9       79.98       84.58     10.81 o 
  -4   9   9      190.64      200.40     14.23 o 
  -3   9   9      338.06      399.27     18.66 o 
  -2 -14  10       41.93       33.45      9.14 o 
  -1 -14  10      115.69      113.98     11.71 o 
   0 -14  10       43.15       47.69      9.75 o 
   1 -14  10        1.32       -1.61      7.62 o 
  -5 -13  10       75.98       80.20     11.85 o 
  -4 -13  10      118.15      114.76     13.02 o 
  -3 -13  10       39.21       50.23      6.62 o 
  -2 -13  10       39.21       29.30      8.06 o 
  -1 -13  10      199.36      205.45     14.17 o 
   0 -13  10      386.60      370.26     18.64 o 
   1 -13  10      167.58      178.26     14.34 o 
   2 -13  10        0.70       -1.82      7.53 o 
   3 -13  10      254.32      264.72     17.32 o 
  -6 -12  10      186.55      195.16     16.46 o 
  -5 -12  10      183.52      198.06     14.73 o 
  -4 -12  10      169.72      186.21      9.99 o 
  -3 -12  10      207.56      230.52     10.12 o 
  -2 -12  10        8.28       -1.40      5.84 o 
  -1 -12  10       80.89       86.27     10.23 o 
   0 -12  10       64.40       70.22      9.73 o 
   1 -12  10       68.65       59.66      9.60 o 
   2 -12  10       87.57       67.78     10.16 o 
   3 -12  10      221.81      219.58     15.05 o 
   4 -12  10       47.87       58.22     10.75 o 
  -7 -11  10       82.16       76.15     12.10 o 
  -6 -11  10      264.89      268.12     17.80 o 
  -5 -11  10      124.91      132.97     13.31 o 
  -4 -11  10      350.91      333.92     11.84 o 
  -3 -11  10      194.04      186.52      9.40 o 
  -2 -11  10      465.71      466.87     19.01 o 
  -1 -11  10      896.73      906.89     28.01 o 
   0 -11  10      529.10      503.65     20.20 o 
   1 -11  10      106.30      118.74     11.12 o 
   2 -11  10        4.73       -3.19      6.55 o 
   3 -11  10      239.37      219.25     14.42 o 
   4 -11  10      252.41      235.32     15.30 o 
  -8 -10  10        8.20        7.58      9.54 o 
  -7 -10  10      161.14      154.22     14.73 o 
  -6 -10  10      136.79      134.08     13.33 o 
  -5 -10  10       17.34       18.48      5.19 o 
  -4 -10  10      132.52      140.94      8.20 o 
  -3 -10  10      579.98      618.89     15.75 o 
  -2 -10  10      508.54      480.59     18.83 o 
  -1 -10  10      962.84      945.37     28.18 o 
   0 -10  10     1069.25     1017.38     29.68 o 
   1 -10  10       43.16       49.23      8.45 o 
   2 -10  10        1.77       -4.26      5.78 o 
   3 -10  10      373.71      344.34     16.99 o 
   4 -10  10       42.06       42.61      9.27 o 
   5 -10  10      404.46      411.00     19.97 o 
  -8  -9  10      164.32      144.16     14.77 o 
  -7  -9  10        1.82        2.36      8.62 o 
  -6  -9  10       44.27       51.40      6.75 o 
  -5  -9  10      284.82      294.20     11.08 o 
  -4  -9  10      485.84      490.01     13.83 o 
  -3  -9  10      462.97      465.79     13.30 o 
  -2  -9  10       75.18       81.12      9.06 o 
  -1  -9  10      283.27      268.19     13.92 o 
   0  -9  10       39.86       43.76      7.83 o 
   1  -9  10      760.26      730.39     23.73 o 
   2  -9  10      140.00      112.69     10.54 o 
   3  -9  10       43.58       29.32      8.04 o 
   4  -9  10        0.29        5.43      7.01 o 
   5  -9  10        0.56        9.22      7.93 o 
  -9  -8  10      243.72      239.05     18.01 o 
  -8  -8  10      204.66      207.91     16.19 o 
  -7  -8  10       25.05       44.70      9.60 o 
  -6  -8  10      186.44      200.02     10.02 o 
  -5  -8  10      284.73      270.40     10.32 o 
  -4  -8  10      359.96      352.50     11.50 o 
  -3  -8  10     1408.23     1445.01     35.21 o 
  -2  -8  10       65.74       63.19      8.41 o 
  -1  -8  10      620.88      593.62     20.39 o 
   0  -8  10       40.33       32.74      6.87 o 
   1  -8  10      174.42      160.79     11.94 o 
   2  -8  10      192.40      163.82     11.50 o 
   3  -8  10       26.78       13.92      6.62 o 
   4  -8  10       15.65       21.64      7.97 o 
   5  -8  10       47.37       68.57      9.85 o 
  -9  -7  10      213.79      236.17     17.47 o 
  -8  -7  10       82.49      113.46     12.90 o 
  -7  -7  10       14.55        9.00      7.26 o 
  -6  -7  10       89.79       93.71      7.13 o 
  -5  -7  10       98.47       97.82      6.90 o 
  -4  -7  10       45.14       47.95      6.66 o 
  -3  -7  10      448.57      458.04     20.78 o 
  -2  -7  10      954.17      906.07     26.65 o 
  -1  -7  10     1200.20     1179.06     31.62 o 
   0  -7  10     2957.25     2923.36     64.14 o 
   1  -7  10     1178.22     1164.16     31.45 o 
   2  -7  10        3.68       -0.88      5.61 o 
   3  -7  10      291.71      290.56     14.34 o 
   4  -7  10      422.02      403.39     17.59 o 
   5  -7  10      141.00      134.33      8.53 o 
 -10  -6  10      274.71      285.51     19.64 o 
  -9  -6  10      308.44      290.91     18.55 o 
  -8  -6  10      369.18      351.92     19.05 o 
  -7  -6  10      104.30      112.81      7.97 o 
  -6  -6  10      242.01      252.15     10.33 o 
  -5  -6  10       85.79       82.19      6.38 o 
  -4  -6  10      546.74      550.80     14.14 o 
  -3  -6  10       58.03       57.05      5.37 o 
  -2  -6  10      846.98      840.83     25.13 o 
  -1  -6  10     1089.51     1020.99     28.74 o 
   0  -6  10      802.57      758.87     23.15 o 
   1  -6  10      300.86      293.94     13.75 o 
   2  -6  10       48.67       35.93      6.89 o 
   3  -6  10       61.98       67.37      6.07 o 
   4  -6  10      235.34      234.09      9.91 o 
   5  -6  10      306.19      330.91     12.02 o 
 -10  -5  10        9.90        3.78      8.79 o 
  -9  -5  10        0.60       -3.78      8.33 o 
  -8  -5  10        1.05        1.71      4.26 o 
  -7  -5  10      126.92      132.69      8.29 o 
  -6  -5  10      652.62      637.45     15.93 o 
  -5  -5  10      339.48      341.32     10.94 o 
  -4  -5  10       38.54       35.57      9.67 o 
  -3  -5  10       16.71        8.01      5.24 o 
  -2  -5  10       16.32        8.79      4.55 o 
  -1  -5  10      172.28      161.65     10.70 o 
   0  -5  10       47.78       40.27      8.88 o 
   1  -5  10       22.25       15.86      4.06 o 
   2  -5  10      292.47      269.98      9.39 o 
   3  -5  10       39.78       38.71      5.21 o 
   4  -5  10       21.02       19.56      5.05 o 
   5  -5  10       58.35       44.18      9.75 o 
 -10  -4  10      149.78      162.67     15.17 o 
  -9  -4  10      275.61      291.98     12.09 o 
  -8  -4  10     1546.47     1566.44     30.40 o 
  -7  -4  10      349.47      348.82     11.96 o 
  -6  -4  10        5.01        4.16      4.30 o 
  -5  -4  10      624.49      652.08     15.55 o 
  -4  -4  10      137.57      133.51      7.01 o 
  -3  -4  10      353.67      330.82     14.61 o 
  -2  -4  10       88.77       77.90      8.10 o 
  -1  -4  10       98.73       84.35      5.37 o 
   0  -4  10      270.37      291.93      9.21 o 
   1  -4  10      592.41      588.46     13.56 o 
   2  -4  10      767.83      777.83     16.62 o 
   3  -4  10       15.98       11.15      4.38 o 
   4  -4  10        4.33        4.31      4.44 o 
   5  -4  10       29.51       10.27      8.20 o 
 -10  -3  10      120.36      143.91     14.15 o 
  -9  -3  10      253.92      292.68     13.49 o 
  -8  -3  10      836.66      835.47     19.74 o 
  -7  -3  10      115.01      110.40      7.44 o 
  -6  -3  10      840.35      861.18     19.03 o 
  -5  -3  10      907.49      923.13     25.49 o 
  -4  -3  10      444.36      450.62     19.13 o 
  -3  -3  10      341.44      332.11     14.59 o 
  -2  -3  10      273.34      273.63     13.25 o 
  -1  -3  10      843.55      842.41     16.05 o 
   0  -3  10     1461.21     1476.29     24.80 o 
   1  -3  10      875.52      883.20     17.67 o 
   2  -3  10      633.62      628.61     17.83 o 
   3  -3  10      189.61      172.10      8.45 o 
   4  -3  10        8.36        8.62      7.60 o 
   5  -3  10      148.77      151.84     13.88 o 
 -10  -2  10      180.66      185.02     10.40 o 
  -9  -2  10       19.69       21.81      8.04 o 
  -8  -2  10     1936.53     1971.52     35.75 o 
  -7  -2  10        3.00       -3.32      3.69 o 
  -6  -2  10      492.78      480.51     19.36 o 
  -5  -2  10      968.09     1016.44     31.54 o 
  -4  -2  10      485.09      494.69     18.49 o 
  -3  -2  10      426.81      405.37     16.13 o 
  -2  -2  10      733.73      683.19     52.12 o 
  -1  -2  10      141.57      187.87      8.91 o 
   0  -2  10      268.08      233.19      8.26 o 
   1  -2  10     1409.21     1495.96     25.80 o 
   2  -2  10      161.03      171.68      8.08 o 
   3  -2  10      351.80      392.01     17.36 o 
   4  -2  10       35.62       50.59      9.43 o 
   5  -2  10      293.23      310.14     17.89 o 
 -10  -1  10       67.34       80.59     14.81 o 
  -9  -1  10       31.76       29.67      6.05 o 
  -8  -1  10       23.78       23.72      5.43 o 
  -7  -1  10        4.85       -1.16      3.80 o 
  -6  -1  10      145.19      140.08      7.59 o 
  -5  -1  10      692.43      739.96     25.72 o 
  -4  -1  10      103.91       95.27      9.37 o 
  -3  -1  10      124.28      119.89      9.89 o 
  -2  -1  10       15.62       12.95      3.02 o 
  -1  -1  10      207.61      195.28      7.48 o 
   0  -1  10      163.27      180.71      7.38 o 
   1  -1  10      556.79      598.87     14.12 o 
   2  -1  10        3.70        1.57      3.89 o 
   3  -1  10      174.54      177.47     12.60 o 
   4  -1  10      408.56      421.36     19.22 o 
   5  -1  10      149.28      162.77     14.17 o 
 -10   0  10      220.56      199.25     10.45 o 
  -9   0  10      111.40      105.73      7.93 o 
  -8   0  10      423.55      432.05     13.29 o 
  -7   0  10      443.54      454.71     13.02 o 
  -6   0  10      191.85      189.97      8.51 o 
  -5   0  10      615.86      576.26     21.29 o 
  -4   0  10      329.15      326.87     15.34 o 
  -3   0  10      236.06      225.49     12.52 o 
  -2   0  10      191.06      188.56      7.15 o 
  -1   0  10       26.15       16.14      3.56 o 
   0   0  10        5.74       15.51      3.85 o 
   1   0  10      410.61      426.02     27.72 o 
   2   0  10       37.80       34.64      7.89 o 
   3   0  10       85.15       67.30      9.91 o 
   4   0  10       39.77       42.55      9.70 o 
   5   0  10        9.01       11.21      8.37 o 
 -10   1  10      194.81      190.72     15.30 o 
  -9   1  10        2.35        0.13      5.88 o 
  -8   1  10      196.99      221.56     14.53 o 
  -7   1  10      445.04      473.79     13.15 o 
  -6   1  10       21.31       15.51      4.19 o 
  -5   1  10      252.39      226.95     13.48 o 
  -4   1  10      949.33      912.52     27.67 o 
  -3   1  10      109.79       99.71      9.58 o 
  -2   1  10      337.95      338.18      9.66 o 
  -1   1  10      730.35      808.35     16.57 o 
   0   1  10        7.72        3.82      3.72 o 
   1   1  10     1044.73     1033.22     28.20 o 
   2   1  10      371.95      377.72     16.26 o 
   3   1  10      169.90      173.21     12.54 o 
   4   1  10        5.80        1.52      6.66 o 
 -10   2  10      154.25      164.34     14.21 o 
  -9   2  10      353.50      379.30     19.22 o 
  -8   2  10      537.75      554.03     22.62 o 
  -7   2  10      255.51      280.63     15.82 o 
  -6   2  10       33.81       36.08      7.81 o 
  -5   2  10      333.37      334.78     16.26 o 
  -4   2  10      657.00      676.71     23.27 o 
  -3   2  10      275.87      275.74     14.23 o 
  -2   2  10      310.55      333.56      9.86 o 
  -1   2  10      157.80      155.59      7.65 o 
   0   2  10       88.68       57.64      5.68 o 
   1   2  10      355.11      396.29     16.28 o 
   2   2  10      288.39      271.80     14.44 o 
   3   2  10       77.10       83.91     10.29 o 
   4   2  10       57.64       74.90     11.21 o 
 -10   3  10      179.29      188.59     15.71 o 
  -9   3  10       25.51       29.43      8.70 o 
  -8   3  10      167.79      199.11     14.61 o 
  -7   3  10      163.46      135.58     12.25 o 
  -6   3  10      167.60      165.72     12.67 o 
  -5   3  10      858.79      819.50     27.07 o 
  -4   3  10      839.62      853.75     27.40 o 
  -3   3  10       82.22       74.46      8.77 o 
  -2   3  10      392.70      372.04     10.75 o 
  -1   3  10      310.44      345.52     10.75 o 
   0   3  10       81.49       82.72      8.62 o 
   1   3  10       49.13       53.48      8.58 o 
   2   3  10       31.76       44.93      8.39 o 
   3   3  10       29.79       38.38      8.68 o 
  -9   4  10       61.11       55.05     10.18 o 
  -8   4  10       18.57        4.95      7.80 o 
  -7   4  10      171.97      160.25     13.19 o 
  -6   4  10      256.86      265.04     15.47 o 
  -5   4  10       63.11       62.96      9.66 o 
  -4   4  10      136.03      142.41     11.92 o 
  -3   4  10       65.26       59.47      9.10 o 
  -2   4  10      191.99      154.42      8.02 o 
  -1   4  10        4.40       -2.45      3.50 o 
   0   4  10        5.75        1.40      5.49 o 
   1   4  10        5.17       12.88      7.12 o 
   2   4  10        0.56        4.03      6.57 o 
  -9   5  10      257.61      228.62     16.30 o 
  -8   5  10      186.96      190.26     14.75 o 
  -7   5  10      311.53      328.02     17.93 o 
  -6   5  10      117.27      114.46     11.89 o 
  -5   5  10      108.26      130.49     11.96 o 
  -4   5  10       82.28       78.15     10.08 o 
  -3   5  10      404.47      365.28     17.30 o 
  -2   5  10        2.69        0.29      3.97 o 
  -1   5  10      221.24      224.55     13.13 o 
   0   5  10       36.80       26.69      7.37 o 
   1   5  10       19.66       35.45      8.08 o 
   2   5  10       31.51       41.51      9.45 o 
  -8   6  10      204.98      209.75     15.51 o 
  -7   6  10      321.58      342.51     18.53 o 
  -6   6  10      290.37      331.82     17.89 o 
  -5   6  10        2.44        5.32      6.53 o 
  -4   6  10      408.40      373.29     18.18 o 
  -3   6  10      565.81      576.67     22.16 o 
  -2   6  10      159.52      173.54     12.29 o 
  -1   6  10      170.13      194.14     13.25 o 
   0   6  10      106.35      104.28     10.73 o 
   1   6  10      141.71      143.99     13.13 o 
  -7   7  10       14.72       24.04      9.08 o 
  -6   7  10      158.61      134.12     12.96 o 
  -5   7  10       14.15       17.49      8.03 o 
  -4   7  10      292.75      277.24     15.97 o 
  -2   7  10      110.95      105.59     10.52 o 
  -1   7  10      415.08      470.15     19.97 o 
  -5   8  10       22.97       14.61      7.53 o 
  -4   8  10       40.17       21.14      8.58 o 
  -2 -14  11      152.68      165.13     14.11 o 
  -1 -14  11      312.65      341.11     18.60 o 
  -4 -13  11       52.35       46.18     10.33 o 
  -3 -13  11        9.91       10.75      7.32 o 
  -2 -13  11      244.87      226.68     15.11 o 
  -1 -13  11      211.76      193.51     15.00 o 
   0 -13  11        5.28        7.91      7.83 o 
   1 -13  11       46.49       33.72      9.43 o 
   2 -13  11        1.12       -2.59      7.93 o 
  -6 -12  11       55.52       64.17     11.39 o 
  -5 -12  11       86.26       92.34     12.60 o 
  -4 -12  11       61.88       76.33      7.67 o 
  -3 -12  11      235.08      239.20     15.11 o 
  -2 -12  11       13.98       20.18      7.76 o 
  -1 -12  11      161.34      154.72     13.44 o 
   0 -12  11       14.73       -1.90      6.97 o 
   1 -12  11        1.64       -2.98      6.78 o 
   2 -12  11        1.14        1.00      7.72 o 
   3 -12  11       25.29       21.14      9.54 o 
  -7 -11  11       77.30       93.32     12.98 o 
  -6 -11  11      238.96      238.47     16.43 o 
  -5 -11  11      330.23      347.27     15.96 o 
  -4 -11  11      507.23      534.82     15.58 o 
  -3 -11  11      128.08      119.03      8.30 o 
  -2 -11  11      135.18      120.39     11.77 o 
  -1 -11  11      531.59      484.07     19.93 o 
   0 -11  11      282.44      287.68     15.80 o 
   1 -11  11      261.10      287.01     15.67 o 
   2 -11  11        2.85       -5.89      7.37 o 
   3 -11  11      161.65      154.97     13.52 o 
  -7 -10  11      277.11      273.30     18.68 o 
  -6 -10  11      221.71      258.21     16.68 o 
  -5 -10  11      279.00      300.39     12.30 o 
  -4 -10  11      273.30      294.67     11.47 o 
  -3 -10  11      414.92      448.82     13.62 o 
  -2 -10  11       68.15       76.00      9.56 o 
  -1 -10  11      813.90      804.27     26.07 o 
   0 -10  11      283.63      264.30     14.80 o 
   1 -10  11     1210.19     1143.21     33.08 o 
   2 -10  11      285.24      298.89     15.97 o 
   3 -10  11      302.16      325.46     17.03 o 
   4 -10  11      119.38      127.59     12.85 o 
  -8  -9  11       10.30       10.23      9.31 o 
  -7  -9  11       76.05       75.04     12.17 o 
  -6  -9  11       50.02       49.53     16.64 o 
  -5  -9  11       25.15       20.28      5.49 o 
  -4  -9  11       16.56       14.88      5.01 o 
  -3  -9  11        4.26        4.15      6.07 o 
  -2  -9  11       29.64       17.11      6.97 o 
  -1  -9  11      397.82      370.14     16.88 o 
   0  -9  11      213.59      207.68     13.04 o 
   1  -9  11      180.50      164.30     12.71 o 
   2  -9  11      150.21      146.37     11.92 o 
   3  -9  11      170.86      184.00     13.25 o 
   4  -9  11       58.11       64.00      9.79 o 
  -9  -8  11      106.73      119.39     14.40 o 
  -8  -8  11        1.02       -0.23      8.33 o 
  -7  -8  11       39.18       32.78      6.24 o 
  -6  -8  11      105.79       88.07      7.24 o 
  -5  -8  11       82.17       67.78     10.28 o 
  -4  -8  11       17.46       11.12      4.98 o 
  -3  -8  11      700.22      697.12     23.83 o 
  -2  -8  11        7.36        5.53      6.11 o 
  -1  -8  11       13.92       11.12      6.66 o 
   0  -8  11      419.03      390.91     17.01 o 
   1  -8  11      208.22      200.69     12.73 o 
   2  -8  11        1.04       -2.19      6.24 o 
   3  -8  11       16.33       14.02      7.68 o 
   4  -8  11        0.18       -2.88      7.10 o 
  -9  -7  11      145.03      165.26     15.48 o 
  -8  -7  11       39.48       58.51     10.83 o 
  -7  -7  11        2.24        0.25      4.40 o 
  -6  -7  11       98.97      100.99      7.65 o 
  -5  -7  11      599.89      586.71     25.80 o 
  -4  -7  11       13.57       18.97      4.84 o 
  -3  -7  11      556.35      557.33     20.77 o 
  -2  -7  11        3.81       -0.48      5.70 o 
  -1  -7  11      122.51      117.15     10.46 o 
   0  -7  11      394.30      354.40     16.01 o 
   1  -7  11      706.97      674.54     22.69 o 
   2  -7  11      118.89       94.97      9.81 o 
   3  -7  11       51.90       59.39      9.18 o 
   4  -7  11      109.67      109.74      8.27 o 
   5  -7  11        6.28       11.14      5.71 o 
  -9  -6  11      393.47      436.28     22.16 o 
  -8  -6  11       76.08       92.81     14.10 o 
  -7  -6  11      134.72      130.40      9.88 o 
  -6  -6  11      532.15      539.67     15.15 o 
  -5  -6  11      485.33      496.62     13.91 o 
  -4  -6  11      189.06      208.65     12.11 o 
  -3  -6  11      583.26      610.59     21.52 o 
  -2  -6  11       25.37       20.53      6.22 o 
  -1  -6  11       55.86       43.51      7.81 o 
   0  -6  11      330.81      333.12     15.38 o 
   1  -6  11      891.78      938.63     20.85 o 
   2  -6  11      232.26      207.85     10.35 o 
   3  -6  11      200.18      218.26      9.65 o 
   4  -6  11      325.48      342.19     12.10 o 
   5  -6  11       24.76       27.46      9.52 o 
 -10  -5  11      160.78      179.24     16.84 o 
  -9  -5  11      586.96      591.53     17.12 o 
  -8  -5  11        4.23        0.68      4.89 o 
  -7  -5  11      149.61      145.68      8.87 o 
  -6  -5  11     1685.62     1656.03     43.20 o 
  -5  -5  11      443.77      452.02     13.22 o 
  -4  -5  11      885.52      904.14     19.63 o 
  -3  -5  11     1386.85     1356.11     36.11 o 
  -2  -5  11      254.19      229.05     12.90 o 
  -1  -5  11     1288.15     1302.66     34.87 o 
   0  -5  11      868.78      879.32     21.44 o 
   1  -5  11      186.73      168.04      7.88 o 
   2  -5  11       18.20       25.92      5.00 o 
   3  -5  11      147.18      169.69      8.78 o 
   4  -5  11      196.11      188.78      9.58 o 
   5  -5  11       31.08       27.96      9.14 o 
 -10  -4  11       53.19       48.60     10.68 o 
  -9  -4  11       13.47       10.03      5.23 o 
  -8  -4  11        0.53        1.19      4.48 o 
  -7  -4  11     1031.46     1040.12     22.69 o 
  -6  -4  11      160.36      153.08      8.39 o 
  -5  -4  11      521.03      506.63     20.16 o 
  -4  -4  11        5.84        3.07      5.20 o 
  -3  -4  11      150.32      143.37     10.79 o 
  -2  -4  11       20.11       12.54      6.16 o 
  -1  -4  11        0.43       -2.00      3.12 o 
   0  -4  11        0.31       -3.94      6.89 o 
   1  -4  11        1.71        0.42      3.76 o 
   2  -4  11       15.88       17.11      4.95 o 
   3  -4  11       18.69       28.14      5.39 o 
   4  -4  11        4.28        1.69      7.47 o 
   5  -4  11      107.39       82.79     11.58 o 
 -10  -3  11        6.41        3.71      9.47 o 
  -9  -3  11      281.57      261.47     11.71 o 
  -8  -3  11      172.65      157.94     13.10 o 
  -7  -3  11      252.58      262.85     10.48 o 
  -6  -3  11       15.31        8.83      5.20 o 
  -5  -3  11      941.62      919.39     29.36 o 
  -4  -3  11      201.09      194.93     12.42 o 
  -3  -3  11        2.92       -0.10      4.99 o 
  -2  -3  11        6.43        0.44      4.84 o 
  -1  -3  11       77.34       76.13      5.43 o 
   0  -3  11      174.83      184.49      9.04 o 
   1  -3  11      250.94      273.53      9.79 o 
   2  -3  11      141.50      137.96      7.92 o 
   3  -3  11       96.51       85.25     10.29 o 
   4  -3  11       34.77       14.13      8.24 o 
 -10  -2  11       70.18       65.07      7.41 o 
  -9  -2  11       86.68       90.11      7.86 o 
  -8  -2  11      674.77      720.42     18.18 o 
  -7  -2  11      294.89      299.54     11.18 o 
  -6  -2  11      336.75      345.92     13.67 o 
  -5  -2  11     1066.87     1075.34     24.63 o 
  -4  -2  11      109.53      113.78     10.27 o 
  -3  -2  11      311.45      309.84     14.88 o 
  -2  -2  11       85.68       77.73      8.62 o 
  -1  -2  11       31.79       41.88      4.63 o 
   0  -2  11      617.23      633.86     14.55 o 
   1  -2  11     1448.48     1464.87     26.11 o 
   2  -2  11      408.85      419.53     17.15 o 
   3  -2  11       40.96       50.54      9.31 o 
   4  -2  11       92.38      101.98     11.92 o 
 -10  -1  11      275.42      279.68     12.09 o 
  -9  -1  11       87.17      102.19      8.25 o 
  -8  -1  11      550.07      573.85     23.55 o 
  -7  -1  11      161.68      174.93      8.99 o 
  -6  -1  11      729.17      778.99     31.89 o 
  -5  -1  11     2175.26     2106.99     51.80 o 
  -4  -1  11      275.97      277.08     14.80 o 
  -3  -1  11      477.86      470.19     18.70 o 
  -2  -1  11      477.09      510.35     19.31 o 
  -1  -1  11     1004.43     1004.33     27.12 o 
   0  -1  11     1489.30     1557.84     26.84 o 
   1  -1  11     1098.38     1225.51     35.99 o 
   2  -1  11      186.40      208.68     13.36 o 
   3  -1  11      157.88      160.85     12.56 o 
   4  -1  11      100.80      134.12     12.83 o 
 -10   0  11       64.04       41.13      9.45 o 
  -9   0  11       23.85       17.83      5.70 o 
  -8   0  11       21.72       16.20      5.34 o 
  -7   0  11      315.61      291.07     11.83 o 
  -6   0  11       12.79        5.63      6.39 o 
  -5   0  11        5.48        3.82      5.72 o 
  -4   0  11      233.29      223.02     13.67 o 
  -3   0  11        8.52        4.59      5.70 o 
  -2   0  11       91.79       95.62      9.85 o 
  -1   0  11      251.34      229.38      8.74 o 
   0   0  11       44.34       44.15      5.33 o 
   1   0  11      287.25      293.74     10.23 o 
   2   0  11       40.44       32.01      7.39 o 
   3   0  11       11.92       13.42      7.80 o 
   4   0  11       32.30       26.21      8.60 o 
 -10   1  11        1.18       -5.97      6.57 o 
  -9   1  11        0.84       -5.34      6.93 o 
  -8   1  11        4.00       -1.52      6.51 o 
  -7   1  11      348.58      337.87     17.74 o 
  -6   1  11        4.83        1.06      5.95 o 
  -5   1  11       32.92       25.08      7.39 o 
  -4   1  11      233.14      212.19     13.36 o 
  -3   1  11       40.91       40.30      7.72 o 
  -2   1  11       11.91        6.20      6.11 o 
  -1   1  11        1.18       -2.47      3.62 o 
   0   1  11       41.66       36.43      5.08 o 
   1   1  11        2.07       -0.19      6.05 o 
   2   1  11      134.84      121.66     11.46 o 
   3   1  11        1.97       -6.93      6.55 o 
  -9   2  11       51.35       57.41     10.89 o 
  -8   2  11      125.63      147.19     13.36 o 
  -7   2  11      542.11      532.30     22.48 o 
  -6   2  11      106.60       92.57     10.70 o 
  -5   2  11      199.49      196.60     14.09 o 
  -4   2  11      605.55      643.23     23.63 o 
  -3   2  11        8.23        2.82      5.88 o 
  -2   2  11       69.73       61.52      8.81 o 
  -1   2  11       70.17       82.96      6.25 o 
   0   2  11       19.85       18.66      6.62 o 
   1   2  11      178.55      179.80     12.19 o 
   2   2  11      211.57      248.55     14.40 o 
   3   2  11       32.70       26.63      8.83 o 
  -9   3  11       88.50       87.98     12.29 o 
  -8   3  11      340.74      345.83     19.28 o 
  -6   3  11      364.19      389.88     18.91 o 
  -5   3  11     1245.38     1330.06     38.26 o 
  -4   3  11     1229.88     1178.14     34.58 o 
  -3   3  11      574.61      548.00     21.31 o 
  -2   3  11      263.52      265.29     15.28 o 
  -1   3  11      513.89      566.55     14.42 o 
   0   3  11       74.68       91.38      9.81 o 
   1   3  11      327.31      347.66     16.47 o 
   2   3  11      232.80      234.19     14.44 o 
  -9   4  11       29.28       29.80      9.89 o 
  -8   4  11       88.63       89.48     11.75 o 
  -7   4  11       60.01       57.10     10.08 o 
  -6   4  11       18.78        5.82      6.62 o 
  -5   4  11      109.95       93.03     11.08 o 
  -4   4  11      228.81      240.51     15.57 o 
  -3   4  11       39.11       28.26      8.24 o 
  -2   4  11       24.65       25.46      7.68 o 
  -1   4  11        6.60        5.59      5.84 o 
   0   4  11       58.47       75.50      9.70 o 
   1   4  11      215.93      233.00     14.46 o 
  -8   5  11        7.29        1.31      7.70 o 
  -7   5  11       19.97       22.14      9.02 o 
  -6   5  11        9.95        7.28      7.22 o 
  -5   5  11        8.89        9.16      7.60 o 
  -4   5  11        3.65        1.00      6.70 o 
  -3   5  11      156.01      145.62     12.52 o 
  -1   5  11       44.61       44.45      8.66 o 
   0   5  11       19.62       19.35      7.37 o 
  -7   6  11       55.31       55.51     10.87 o 
  -6   6  11      114.09       96.66     11.96 o 
  -5   6  11       23.61       26.34      8.22 o 
  -4   6  11       19.88       21.75      8.35 o 
  -3   6  11      181.41      177.86     14.21 o 
  -1   6  11      135.30      168.05     13.44 o 
  -4   7  11      280.19      305.23     17.99 o 
  -2 -13  12      234.63      206.12     15.28 o 
  -1 -13  12      302.45      295.90     17.36 o 
  -5 -12  12        7.61       10.56      8.79 o 
  -4 -12  12        3.29        6.63      5.57 o 
  -3 -12  12        0.39       -4.76      7.41 o 
  -2 -12  12        1.09       -2.30      6.87 o 
  -1 -12  12      197.94      192.85     14.40 o 
   0 -12  12       27.17       26.19      8.49 o 
   1 -12  12      184.61      172.50     14.19 o 
  -6 -11  12       22.46       34.33      9.89 o 
  -5 -11  12       26.38       37.67      7.42 o 
  -4 -11  12      291.03      307.62     12.23 o 
  -3 -11  12       31.94       19.55      8.12 o 
  -2 -11  12        4.28       -5.03      6.37 o 
  -1 -11  12       53.20       40.76      9.41 o 
   0 -11  12        8.87       11.29      7.37 o 
   1 -11  12       17.71       18.45      7.78 o 
   2 -11  12       73.16       66.70     10.68 o 
  -7 -10  12      402.66      449.66     22.52 o 
  -6 -10  12      110.80      117.77      9.05 o 
  -5 -10  12       53.61       66.42     12.32 o 
  -4 -10  12      709.30      734.56     18.67 o 
  -3 -10  12      287.92      287.43     16.22 o 
  -2 -10  12      125.48      142.34     12.52 o 
  -1 -10  12      411.12      365.88     17.82 o 
   0 -10  12      327.87      328.27     16.93 o 
   1 -10  12      304.24      277.12     16.17 o 
   2 -10  12      677.00      626.33     24.21 o 
   3 -10  12      315.75      268.25     16.55 o 
  -8  -9  12       20.49       18.57     10.71 o 
  -7  -9  12      326.27      333.47     19.20 o 
  -6  -9  12      451.71      447.17     14.52 o 
  -5  -9  12      239.23      230.31     11.43 o 
  -4  -9  12      495.02      512.04     30.98 o 
  -3  -9  12       97.09       82.33     10.23 o 
  -2  -9  12       31.75       31.68      7.64 o 
  -1  -9  12      671.71      600.01     22.81 o 
   0  -9  12      355.39      368.51     17.51 o 
   1  -9  12      146.69      160.50     12.56 o 
   2  -9  12      387.34      380.83     18.05 o 
   3  -9  12      231.51      230.31     15.38 o 
  -8  -8  12       13.81       14.57      9.22 o 
  -7  -8  12      242.68      278.69     24.04 o 
  -6  -8  12       36.35       41.47      6.36 o 
  -5  -8  12       55.08       64.31      6.94 o 
  -4  -8  12       38.30       27.40      5.89 o 
  -3  -8  12        7.41        5.93      7.03 o 
  -2  -8  12      527.16      490.04     20.14 o 
  -1  -8  12       62.01       62.38      9.25 o 
   0  -8  12      146.81      153.18     12.12 o 
   1  -8  12      104.95       81.28      9.68 o 
   2  -8  12       86.44       82.83     10.70 o 
   3  -8  12      101.82      108.75     11.41 o 
  -9  -7  12      121.85      118.07     14.15 o 
  -8  -7  12       40.40       37.81      6.77 o 
  -7  -7  12      132.51      125.72      8.88 o 
  -6  -7  12        2.52        0.38      4.52 o 
  -5  -7  12       62.84       48.62      6.25 o 
  -4  -7  12       80.90       67.34      9.75 o 
  -3  -7  12        0.16       -4.30      6.03 o 
  -2  -7  12        1.84       -4.86      5.95 o 
  -1  -7  12      270.09      240.70     14.17 o 
   0  -7  12       51.02       49.13      8.72 o 
   1  -7  12        0.12       -0.59      4.36 o 
   2  -7  12       21.00       17.79      5.26 o 
   3  -7  12       13.11       11.65      5.48 o 
   4  -7  12       13.10       10.59      5.82 o 
  -9  -6  12      168.60      189.07     16.67 o 
  -8  -6  12      360.25      313.96     12.46 o 
  -7  -6  12       27.34       19.09      6.16 o 
  -6  -6  12      300.35      329.95     13.42 o 
  -5  -6  12      376.05      388.58     18.18 o 
  -4  -6  12       37.01       32.89      7.83 o 
  -3  -6  12     1043.58     1027.48     30.78 o 
  -2  -6  12       38.76       45.97      7.78 o 
  -1  -6  12        4.06       -0.90      5.76 o 
   0  -6  12      153.86      135.31     11.89 o 
   1  -6  12       58.00       72.35     12.31 o 
   2  -6  12      243.82      251.66     12.74 o 
   3  -6  12       75.37       82.48      7.19 o 
   4  -6  12       16.84       20.97      9.11 o 
  -9  -5  12      190.07      187.39     10.41 o 
  -8  -5  12      149.67      132.12      9.16 o 
  -7  -5  12      431.09      424.92     18.05 o 
  -6  -5  12     1299.70     1387.32     50.57 o 
  -5  -5  12     2382.40     2437.83     54.97 o 
  -4  -5  12      603.34      625.91     22.75 o 
  -3  -5  12     1501.02     1508.09     40.11 o 
  -2  -5  12      403.47      381.79     17.13 o 
  -1  -5  12       62.52       69.58      8.85 o 
   0  -5  12      429.48      446.23     18.95 o 
   1  -5  12      334.12      327.81     11.01 o 
   2  -5  12      374.84      356.34     21.44 o 
   3  -5  12      131.67      114.75     10.07 o 
   4  -5  12      105.88       96.79     11.73 o 
  -9  -4  12        0.94       -4.28      5.17 o 
  -8  -4  12       14.10       11.51      5.34 o 
  -7  -4  12        1.38       -1.30      4.52 o 
  -6  -4  12      120.52      127.86      8.72 o 
  -5  -4  12      192.29      215.14      9.62 o 
  -4  -4  12      226.83      230.04     13.96 o 
  -3  -4  12      264.50      246.96     14.48 o 
  -2  -4  12       96.84       61.69      9.16 o 
  -1  -4  12       17.00       18.05      6.80 o 
   0  -4  12      327.52      289.93      9.99 o 
   1  -4  12      368.22      395.45     12.04 o 
   2  -4  12      235.11      246.38     10.08 o 
   3  -4  12      160.86      160.75     13.71 o 
   4  -4  12       65.38       47.33     10.08 o 
  -9  -3  12        0.06        0.23      4.71 o 
  -8  -3  12      131.97      131.52     10.00 o 
  -7  -3  12        0.87       -5.68      4.11 o 
  -6  -3  12      188.68      204.19     19.00 o 
  -5  -3  12      107.89       81.24     10.14 o 
  -4  -3  12      130.45      113.09     10.89 o 
  -3  -3  12      335.31      314.50     15.69 o 
  -2  -3  12       82.82       60.85      8.62 o 
  -1  -3  12      466.63      419.81     17.84 o 
   0  -3  12      229.09      249.65      9.42 o 
   1  -3  12       16.01       12.70      4.67 o 
   2  -3  12       12.78        8.45      4.81 o 
   3  -3  12       62.88       41.78      9.08 o 
 -10  -2  12       23.82       43.45     11.25 o 
  -9  -2  12       55.83       67.82      7.70 o 
  -8  -2  12       35.58       48.32      6.54 o 
  -7  -2  12      177.73      188.25      9.29 o 
  -6  -2  12       15.81       14.55      4.92 o 
  -5  -2  12      446.74      501.14     20.97 o 
  -4  -2  12       75.92       73.37      9.83 o 
  -3  -2  12       68.54       82.10     10.04 o 
  -2  -2  12      878.08      877.79     27.55 o 
  -1  -2  12      231.89      232.94     13.71 o 
   0  -2  12        1.08        0.46      3.74 o 
   1  -2  12       20.34       23.38      4.98 o 
   2  -2  12      208.20      186.38     12.81 o 
   3  -2  12       26.00       32.47      8.66 o 
  -9  -1  12      309.95      339.29     17.69 o 
  -8  -1  12      463.29      486.94     16.38 o 
  -7  -1  12      226.54      232.31     36.51 o 
  -6  -1  12      129.68      138.96     12.75 o 
  -5  -1  12      996.94      984.59     31.20 o 
  -4  -1  12      339.64      338.88     16.95 o 
  -3  -1  12      878.23      861.45     27.63 o 
  -2  -1  12     1028.65     1064.21     31.49 o 
  -1  -1  12       10.98       13.90      6.51 o 
   0  -1  12      230.13      217.77     12.39 o 
   1  -1  12      324.83      340.02     11.30 o 
   2  -1  12      283.62      306.84     15.78 o 
   3  -1  12       98.63      116.91     12.04 o 
  -9   0  12      101.53      123.90     13.02 o 
  -8   0  12      328.14      339.67     18.64 o 
  -7   0  12       61.32       58.90      9.27 o 
  -6   0  12        4.44       -2.15      6.49 o 
  -5   0  12      270.16      301.70     16.74 o 
  -4   0  12       60.49       62.48      9.41 o 
  -3   0  12       45.92       49.38      8.49 o 
  -2   0  12      352.65      368.85     17.72 o 
  -1   0  12        3.01       -1.77      6.11 o 
   0   0  12       50.56       66.67      6.20 o 
   1   0  12      249.45      263.66     14.32 o 
   2   0  12       54.21       57.07      8.91 o 
  -9   1  12        2.67       11.79      8.16 o 
  -8   1  12      102.06       92.55     11.64 o 
  -7   1  12      179.16      149.19     14.00 o 
  -6   1  12       49.15       38.34      8.87 o 
  -5   1  12      641.36      594.56     23.58 o 
  -4   1  12       24.40       28.63      8.29 o 
  -3   1  12       72.21       57.99      9.58 o 
  -2   1  12      497.20      513.62     20.77 o 
  -1   1  12      310.74      311.87     15.95 o 
   0   1  12       89.67       85.73      9.12 o 
   1   1  12      235.77      242.20     13.80 o 
   2   1  12       17.85       17.78      7.68 o 
  -9   2  12        3.64        3.44      7.89 o 
  -8   2  12       12.52        8.62      7.72 o 
  -7   2  12       50.15       47.33      9.54 o 
  -6   2  12       10.41       20.41      7.95 o 
  -5   2  12       10.57        6.76      6.28 o 
  -4   2  12       28.24       26.40      8.52 o 
  -3   2  12        9.57       14.46      7.47 o 
  -2   2  12      173.99      180.26     13.65 o 
  -1   2  12       12.71       14.94      6.53 o 
   0   2  12      137.30      128.72     11.39 o 
   1   2  12       55.56       55.84      8.74 o 
  -8   3  12      100.15      102.34     12.98 o 
  -7   3  12      464.15      468.90     22.10 o 
  -6   3  12       95.27      105.64     11.96 o 
  -5   3  12      255.68      253.72     16.11 o 
  -4   3  12      519.58      477.81     21.35 o 
  -3   3  12      193.14      200.53     13.98 o 
  -2   3  12      194.50      216.37     14.71 o 
   0   3  12       13.03        7.70      6.51 o 
  -7   4  12      354.81      366.97     19.97 o 
  -6   4  12      119.94      130.55     13.10 o 
  -5   4  12       48.08       40.13      9.66 o 
  -4   4  12      135.00      155.62     14.06 o 
  -3   4  12       43.70       42.18      9.29 o 
  -6   5  12      116.58      113.00     12.71 o 
  -5   5  12      142.25      126.65     12.90 o 
  -4   5  12       35.19       26.92      9.00 o 
  -3   5  12       17.88       12.00      7.55 o 
  -4 -12  13      192.17      219.37     16.26 o 
  -3 -12  13      192.56      196.23     15.38 o 
  -2 -12  13      106.51      125.21     13.08 o 
  -1 -12  13       20.61       24.27      8.72 o 
   0 -12  13      137.91      138.61     13.13 o 
  -5 -11  13      310.79      306.43     12.94 o 
  -4 -11  13       48.15       53.46      9.89 o 
  -3 -11  13        4.08       -0.13      7.89 o 
  -2 -11  13      173.52      139.19     13.10 o 
  -1 -11  13        0.33       -2.19      7.12 o 
   0 -11  13       23.82       13.34      8.28 o 
   1 -11  13       30.17       28.38      8.64 o 
  -6 -10  13      162.26      151.48     18.94 o 
  -5 -10  13        1.45       -0.04      5.49 o 
  -4 -10  13       29.39       30.36      8.66 o 
  -3 -10  13       52.02       55.97      9.68 o 
  -2 -10  13        0.78       -8.18      6.37 o 
  -1 -10  13        6.64       14.32      7.93 o 
   1 -10  13       58.81       64.05     10.89 o 
   2 -10  13       24.47       23.79      8.87 o 
  -7  -9  13      229.79      247.05     11.88 o 
  -6  -9  13      218.83      192.46     10.57 o 
  -5  -9  13      105.88      110.96      8.97 o 
  -4  -9  13      383.85      360.31     18.37 o 
  -3  -9  13      142.38      142.55     13.54 o 
  -2  -9  13       18.20       14.84      8.12 o 
  -1  -9  13        2.85       -1.00      6.87 o 
   0  -9  13      293.47      254.25     15.63 o 
   1  -9  13      356.74      316.13     17.24 o 
   2  -9  13      141.05      133.64     13.00 o 
  -8  -8  13        1.50       -0.54      5.86 o 
  -7  -8  13      165.11      193.70     10.87 o 
  -6  -8  13      158.33      168.64      9.88 o 
  -5  -8  13      104.32      102.85     14.39 o 
  -4  -8  13      776.58      805.96     27.84 o 
  -3  -8  13      242.58      246.88     15.26 o 
  -2  -8  13       24.18       32.78      8.70 o 
  -1  -8  13       57.60       35.83      8.60 o 
   0  -8  13       55.38       65.15     10.06 o 
   1  -8  13       52.28       56.82      9.98 o 
   2  -8  13      241.35      234.44     10.63 o 
  -8  -7  13       20.51       11.62      5.73 o 
  -7  -7  13       69.58       72.33     19.45 o 
  -6  -7  13      162.06      141.67      9.07 o 
  -5  -7  13      207.83      189.21     10.18 o 
  -4  -7  13      347.42      384.33     18.89 o 
  -3  -7  13      211.40      162.34     12.96 o 
  -2  -7  13      160.44      160.83     12.65 o 
  -1  -7  13      221.53      209.35     14.00 o 
   0  -7  13      236.79      202.15     13.88 o 
   1  -7  13       88.57       87.71     10.66 o 
   2  -7  13       92.17       84.75      7.63 o 
  -8  -6  13        0.68        1.90      5.42 o 
  -7  -6  13       11.55       13.71      5.52 o 
  -6  -6  13       56.78       55.97      6.67 o 
  -5  -6  13       44.67       36.64      8.18 o 
  -4  -6  13       15.22       19.09      7.97 o 
  -3  -6  13       59.23       40.23      8.70 o 
  -2  -6  13        4.21       -1.52      5.40 o 
  -1  -6  13       62.92       52.51      9.00 o 
   0  -6  13       27.42       35.89      8.04 o 
   1  -6  13      116.88      110.60     11.29 o 
   2  -6  13       45.31       36.64      6.33 o 
   3  -6  13        7.32       13.15      7.15 o 
  -9  -5  13      255.19      236.91     16.43 o 
  -8  -5  13      179.90      183.92     10.55 o 
  -7  -5  13       41.63       46.87      6.61 o 
  -6  -5  13      240.98      278.74     11.34 o 
  -5  -5  13      355.17      337.04     17.28 o 
  -4  -5  13      613.85      548.79     22.02 o 
  -3  -5  13      655.44      645.15     23.88 o 
  -2  -5  13      273.13      249.15     14.84 o 
  -1  -5  13        3.83        1.84      6.51 o 
   0  -5  13      599.18      589.55     22.23 o 
   1  -5  13       63.22       75.44      9.75 o 
   2  -5  13       10.78       11.45      5.12 o 
   3  -5  13       19.47       19.01      8.12 o 
  -9  -4  13       54.46       45.86      7.84 o 
  -8  -4  13      106.82      122.69      8.97 o 
  -7  -4  13      131.86      155.32     11.95 o 
  -6  -4  13      152.65      174.23     21.64 o 
  -5  -4  13      139.20      123.35     12.08 o 
  -4  -4  13      432.56      412.38     18.87 o 
  -3  -4  13      570.48      607.38     22.85 o 
  -2  -4  13      252.59      266.08     15.19 o 
  -1  -4  13       37.93       49.29      8.87 o 
   0  -4  13      212.03      223.90     14.63 o 
   1  -4  13      213.87      239.53     15.03 o 
   2  -4  13      113.15      112.53      9.78 o 
  -9  -3  13      134.64      143.53      9.76 o 
  -8  -3  13        4.49       13.50      5.65 o 
  -7  -3  13      156.34      178.36      9.56 o 
  -6  -3  13      592.57      619.58     24.38 o 
  -5  -3  13      230.67      200.44     14.19 o 
  -4  -3  13      224.97      215.03     14.13 o 
  -3  -3  13      408.74      393.39     18.32 o 
  -2  -3  13        8.69       18.97      7.60 o 
  -1  -3  13      125.87      124.06     12.06 o 
   0  -3  13      497.94      512.10     20.72 o 
   1  -3  13      247.90      261.07     15.65 o 
   2  -3  13      135.13      109.96     11.87 o 
  -9  -2  13        2.23        4.57      5.76 o 
  -8  -2  13       11.30       23.15      5.94 o 
  -7  -2  13        0.10       -6.83      4.55 o 
  -6  -2  13       93.26       72.89     10.56 o 
  -5  -2  13       13.98       14.48      7.24 o 
  -4  -2  13        0.12       -8.33      5.55 o 
  -3  -2  13       31.24       33.41      8.08 o 
  -2  -2  13      221.63      181.22     13.21 o 
  -1  -2  13        0.24        1.59      6.72 o 
   0  -2  13       70.16       49.61      9.16 o 
   1  -2  13       46.07       58.87      9.37 o 
   2  -2  13       35.53       29.65      8.20 o 
  -9  -1  13      128.65      150.22     13.13 o 
  -8  -1  13       87.19       91.81      8.15 o 
  -7  -1  13       14.77        5.84      7.37 o 
  -6  -1  13        1.31       -2.05      5.97 o 
  -5  -1  13        2.22       -0.35      6.53 o 
  -4  -1  13      274.13      255.10     15.63 o 
  -3  -1  13       23.90        9.16      7.18 o 
  -2  -1  13      336.86      338.69     17.26 o 
  -1  -1  13       44.92       57.97      9.58 o 
   0  -1  13       50.68       57.76      9.33 o 
   2  -1  13       45.63       50.17      8.97 o 
  -9   0  13      180.88      177.78     15.44 o 
  -8   0  13      127.20       96.77     12.23 o 
  -7   0  13       61.87       65.88     10.95 o 
  -6   0  13       76.92       85.62     11.46 o 
  -5   0  13      209.17      216.95     15.01 o 
  -4   0  13      251.94      289.04     16.63 o 
  -3   0  13      169.51      172.92     13.33 o 
  -2   0  13      214.82      221.33     14.67 o 
  -1   0  13       34.98       35.56      8.22 o 
  -8   1  13       49.01       34.16      9.54 o 
  -7   1  13      196.29      195.33     15.28 o 
  -6   1  13       51.28       62.08     10.75 o 
  -5   1  13      286.88      289.12     17.09 o 
  -4   1  13      461.22      483.51     21.41 o 
  -3   1  13      652.57      676.41     25.61 o 
  -2   1  13      105.79      122.44     12.48 o 
  -1   1  13       67.43      100.44     11.27 o 
  -8   2  13        3.78        1.61      6.91 o 
  -7   2  13       39.23       38.90      9.87 o 
  -6   2  13        9.11        1.71      6.78 o 
  -5   2  13       64.54       68.26     10.29 o 
  -4   2  13       25.17       15.46      7.76 o 
  -3   2  13      198.77      204.49     14.71 o 
  -2   2  13       76.19       82.60     10.64 o 
  -7   3  13        0.52       -6.01      7.10 o 
  -6   3  13        3.89       11.08      7.91 o 
  -5   3  13        1.12       -7.85      6.60 o 
  -4   3  13       38.26       45.97      9.62 o 
  -3   3  13        7.12       -5.22      6.72 o 
  -5   4  13      102.72      128.70     13.81 o 
  -4   4  13       45.51       54.03     10.04 o 
  -4 -11  14      192.02      198.17     16.36 o 
  -3 -11  14       11.71        7.83      8.33 o 
  -2 -11  14      115.22      125.63     13.90 o 
  -1 -11  14      238.54      253.51     16.93 o 
  -5 -10  14      192.14      185.67     15.17 o 
  -4 -10  14      196.44      204.99     15.38 o 
  -3 -10  14       45.90       53.53     10.25 o 
  -2 -10  14        5.79       14.61      7.70 o 
  -1 -10  14        4.47        3.84      7.66 o 
   0 -10  14       25.90       30.11      9.75 o 
  -6  -9  14       18.02       14.27      6.25 o 
  -5  -9  14        0.90        1.19      7.30 o 
  -4  -9  14       26.09       15.63      8.89 o 
  -3  -9  14        9.19        2.53      7.10 o 
  -2  -9  14       47.40       40.00      9.98 o 
  -1  -9  14      145.05      138.48     13.67 o 
   0  -9  14        4.79      -10.71      7.14 o 
  -7  -8  14      120.63      102.01     15.29 o 
  -6  -8  14      115.16      118.35      9.21 o 
  -5  -8  14       20.21       27.88      9.14 o 
  -4  -8  14       88.80       75.75     11.00 o 
  -3  -8  14      139.65      140.55     12.92 o 
  -2  -8  14       68.10       54.03      9.87 o 
  -1  -8  14      311.54      289.37     17.11 o 
   0  -8  14       24.39       27.90      9.29 o 
   1  -8  14       26.72       25.63      9.52 o 
  -7  -7  14       99.28      101.11      8.82 o 
  -6  -7  14       92.27       89.21      8.19 o 
  -5  -7  14      146.73      152.74     13.40 o 
  -4  -7  14      260.02      252.74     16.43 o 
  -3  -7  14      329.80      315.52     17.78 o 
  -2  -7  14      489.53      490.50     21.29 o 
  -1  -7  14      580.19      601.05     23.69 o 
   0  -7  14      384.16      340.19     18.03 o 
   1  -7  14      178.45      188.82     14.27 o 
  -8  -6  14      118.73      104.95      9.12 o 
  -7  -6  14       20.91       31.29      7.69 o 
  -6  -6  14       35.22       44.39      6.62 o 
  -5  -6  14      112.10      112.31     12.12 o 
  -4  -6  14      328.74      324.60     17.91 o 
  -3  -6  14       25.89       16.44      7.85 o 
  -2  -6  14      176.81      153.61     12.96 o 
  -1  -6  14      142.97      134.62     13.08 o 
   0  -6  14      172.23      142.76     12.81 o 
   1  -6  14      125.98      145.27     12.92 o 
  -8  -5  14       43.05       48.66     13.66 o 
  -7  -5  14        2.60       -3.26      5.33 o 
  -6  -5  14       14.30        7.37      7.07 o 
  -5  -5  14       19.24        6.70      7.30 o 
  -4  -5  14        0.16       -7.12      6.37 o 
  -3  -5  14      160.51      134.06     12.46 o 
  -2  -5  14       40.60       32.53      8.62 o 
  -1  -5  14        0.76        0.27      7.07 o 
   0  -5  14        5.06        0.25      7.12 o 
   1  -5  14        3.80        3.61      7.05 o 
  -8  -4  14       21.61       32.22     15.08 o 
  -7  -4  14      216.45      229.88     11.22 o 
  -6  -4  14      106.22      106.07     12.21 o 
  -5  -4  14       48.10       46.27      9.14 o 
  -4  -4  14        3.85       -6.01      5.36 o 
  -3  -4  14      131.74      123.75     12.21 o 
  -2  -4  14      170.82      148.08     12.67 o 
  -1  -4  14      117.11      140.49     12.65 o 
   0  -4  14       10.31       12.31      7.53 o 
   1  -4  14       20.19       19.72      8.64 o 
  -8  -3  14      224.86      258.72     12.74 o 
  -7  -3  14       66.34       71.12     11.58 o 
  -6  -3  14      112.77      138.21     13.25 o 
  -5  -3  14       61.58       66.38     10.27 o 
  -4  -3  14      255.19      252.55     15.84 o 
  -3  -3  14      277.80      311.49     17.07 o 
  -2  -3  14      368.62      387.29     18.83 o 
  -1  -3  14      196.02      218.14     15.11 o 
   0  -3  14      370.09      374.50     18.80 o 
   1  -3  14       38.20       51.48      9.22 o 
  -8  -2  14      258.79      264.76     25.35 o 
  -7  -2  14      158.02      164.01     14.25 o 
  -6  -2  14      271.05      258.82     17.26 o 
  -5  -2  14       75.61       73.04     10.66 o 
  -4  -2  14       60.98       75.52     10.68 o 
  -3  -2  14      117.45      139.69     12.90 o 
  -2  -2  14      215.03      229.56     15.51 o 
  -1  -2  14       80.34       97.98     11.18 o 
   0  -2  14       39.42       53.82      9.91 o 
  -8  -1  14       19.19       13.90      8.68 o 
  -7  -1  14       72.00       58.24     10.87 o 
  -6  -1  14       12.26        7.93      7.45 o 
  -5  -1  14       79.45       75.04     10.98 o 
  -4  -1  14        2.93        5.22      7.62 o 
  -3  -1  14        0.99       -7.16      7.03 o 
  -2  -1  14        5.52       -6.78      6.47 o 
  -1  -1  14       67.65       42.57      9.22 o 
  -7   0  14       18.41       13.67      8.74 o 
  -6   0  14      113.86       98.94     12.42 o 
  -5   0  14        0.42       -9.17      6.12 o 
  -4   0  14        0.95       -5.55      6.53 o 
  -3   0  14       40.84       43.93      9.54 o 
  -2   0  14      135.85      157.98     13.52 o 
  -1   0  14        0.20       -0.90      7.39 o 
  -7   1  14        9.36       10.87      8.33 o 
  -6   1  14      128.41      147.54     14.04 o 
  -5   1  14       83.19      100.25     12.42 o 
  -4   1  14       75.31       61.44     10.46 o 
  -3   1  14      143.84      149.69     13.50 o 
  -2   1  14      256.53      279.37     16.78 o 
  -5   2  14      244.72      225.80     16.34 o 
  -4   2  14       90.36      102.21     12.23 o 
  -3   2  14      246.03      254.85     16.76 o 
  -4  -9  15       34.06       17.03      8.68 o 
  -3  -9  15       18.83        4.95      8.10 o 
  -2  -9  15      112.40      109.12     13.06 o 
  -5  -8  15        5.03        5.49      7.55 o 
  -4  -8  15       18.40       16.63      8.18 o 
  -3  -8  15       55.06       44.60      9.41 o 
  -2  -8  15       18.58       19.62      8.68 o 
  -1  -8  15       31.10       32.12      9.81 o 
  -6  -7  15        4.54       -4.84      6.97 o 
  -5  -7  15       82.58       67.28     10.83 o 
  -4  -7  15      168.59      147.19     13.54 o 
  -3  -7  15      144.61      133.39     13.04 o 
  -2  -7  15      123.02      109.83     12.56 o 
  -1  -7  15      344.92      322.18     18.57 o 
  -6  -6  15       27.66       36.41      9.70 o 
  -5  -6  15       49.03       51.71     10.58 o 
  -4  -6  15      102.55       82.14     11.06 o 
  -3  -6  15      308.32      278.00     16.91 o 
  -2  -6  15      238.20      241.66     15.99 o 
  -1  -6  15      368.62      350.23     18.78 o 
  -7  -5  15       91.40      143.37     14.40 o 
  -6  -5  15       27.85       40.80      9.73 o 
  -5  -5  15       30.36       35.02      9.70 o 
  -4  -5  15       47.02       42.55      9.52 o 
  -3  -5  15       69.80      108.66     12.52 o 
  -2  -5  15      139.69      146.64     13.27 o 
  -1  -5  15       42.91       42.99      9.54 o 
  -6  -4  15        0.69       -8.08      6.97 o 
  -5  -4  15        1.27       12.79      8.22 o 
  -4  -4  15       13.73        9.70      7.51 o 
  -3  -4  15        0.99       -5.84      6.89 o 
  -2  -4  15       80.66       73.06     11.29 o 
  -1  -4  15        0.02       -3.57      7.03 o 
  -7  -3  15      143.38      152.05     14.67 o 
  -6  -3  15       33.31       39.32      9.83 o 
  -5  -3  15       59.70       58.66     10.48 o 
  -4  -3  15       34.11       32.30      9.33 o 
  -3  -3  15       24.95       20.93      8.56 o 
  -2  -3  15        3.24       -0.17      7.62 o 
  -1  -3  15        3.11        1.75      7.95 o 
  -6  -2  15      108.08      125.27     13.96 o 
  -5  -2  15      113.99      149.23     13.94 o 
  -4  -2  15      199.47      189.88     15.23 o 
  -3  -2  15       88.86       91.55     11.77 o 
  -2  -2  15       92.51      104.22     12.12 o 
  -6  -1  15       20.15       30.01      9.52 o 
  -5  -1  15       22.01       24.02      9.02 o 
  -4  -1  15      390.50      369.41     20.12 o 
  -3  -1  15      176.82      158.54     14.92 o 
                                                 
